# Supplementary material for: Mycobacterium tuberculosis resistance prediction and lineage classification from genome sequencing: comparison of automated analysis tools
Source: Sci Rep. 2017 Apr 20;7:46327. doi: 10.1038/srep46327 (PMC7365310; doi:10.1038/srep46327)
Supplement: Supplementary file 2 — Supplementary Dataset S1 (XLS 31 kb) [file 41598_2017_BFsrep46327_MOESM19_ESM.xls]

## Sheet: Summary
Supplementary Table S1. Drug resistance profiles of the strains investigated.
DST and Sanger results shown in Supplementary Table S2.
	No (%)
Total	91 (100)
Fully sensitive	44 (48.4)
Any resistance	48 (52.7)
SM resistance	21 (23.1)
INH resistance	29 (31.9)
RMP resistance	14 (15.4)
EMB resistance	14 (15.5)
PZA resistance	9 (9.9)
Mono-resistance	23 (25.3)
SM only	14 (15.4)
INH only	8 (8.8)
RMP only	1 (1.1)
EMB only	-
PZA only	-
MDR	10 (11.0)
Abbreviations: SM-Streptomycin; INH-Isoniazid; RMP-Rifampicin; EMB-Ethambutol;
PZA-Pyrazinamid; MDR-multi-drug resistant
