# Supplementary material for: Mycobacterium tuberculosis resistance prediction and lineage classification from genome sequencing: comparison of automated analysis tools
Source: Sci Rep. 2017 Apr 20;7:46327. doi: 10.1038/srep46327 (PMC7365310; doi:10.1038/srep46327)
Supplement: Supplementary file 3 — Supplementary Dataset S2 (XLS 100 kb) [file 41598_2017_BFsrep46327_MOESM20_ESM.xls]

## Sheet: Comp. SL
Supplementary Table S2. Typing and resistance predictions using WGS compared with classical typing tools, Sanger sequencing and phenotypic DST
Unless otherwise stated, only mutations that were detected and deemed to cause resistance are shown.
° Low-frequency heteroresistance mutations that was merely reported by not interpreted. Further inspection suggested that these were likely false-positive SNPs.
°° Valid, low-frequency heteroresistant mutations that were identified upon reinspection of Sanger sequencing data.
key	ERR	classical genotype	Phyresse genotype	kvarQ genotype	MykrobePredictor TB genotype	TBProfiler genotype	CASTB genotype	pDST SM	Sanger rrs	PhyResSE rrs	kvarQ rrs	Mykrobe rrs	TBProfiler rrs	CASTB SM	Sanger rpsL	PhyResSE rpsL	kvarQ rpsL	Mykrobe rpsL	TBProfiler rpsL	Sanger gidB	PhyResSE gidB	kvarQ gidB	Mykrobe gidB	TBProfiler gidB	pDST INH	Sanger katG	PhyResSE katG	kvarQ katG	Mykrobe katG	TBProfiler katG	CASTB INH	Sanger inhA	PhyResSE inhA	kvarQ inhA	Mykrobe inhA	TBProfiler inhA	Sanger ahpC	PhyResSE ahpC	kvarQ ahpC	Mykrobe ahpC	TBProfiler ahpC	Sanger kasA	PhyResSE kasA	kvarQ kasA	Mykrobe kasA	TBProfiler kasA	pDST RMP	Sanger rpoB	PhyResSE rpoB
12658-03	ERS457831	Beijing	Beijing/2.2.1	lineage 2/beijing sublineage	Beijing/East Asia	lineage2.2.1	Lineage 2 (East-Asian lineage)	R	WT					R	K43R (AAG/AGG)	K43R	K43R	K43R	K43R	WT		n.a.	n.a.	n.a.	R	S315T (AGC/ACC)	S315T	S315T	S315X	S315T	R	n.a.					n.a.		n.a.	n.a.		n.a.	n.a.	n.a.	n.a.		S	WT
4724-03	ERS458204	Beijing	Beijing/2.2.1	lineage 2/beijing sublineage	Beijing/East Asia	lineage2.2.1	Lineage 2 (East-Asian lineage)	R	WT					R	K43R (AAG/AGG)	K43R	K43R	K43R	K43R	WT		n.a.	n.a.	n.a.	R	S315T (AGC/ACC)	S315T	S315T	S315X	S315T	R	n.a.					n.a.		n.a.	n.a.		n.a.	n.a.	n.a.	n.a.		R	H445R (CAC/CGC)	H445R
4730-03	ERS457325	Beijing	Beijing/2.2.1	lineage 2/beijing sublineage	Beijing/East Asia	lineage2.2.1	Lineage 2 (East-Asian lineage)	R	WT					R	K43R (AAG/AGG)	K43R	K43R	K43R	K43R	WT		n.a.	n.a.	n.a.	R	S315T (AGC/ACC)	S315T	S315T	S315X	S315T	R	n.a.					n.a.		n.a.	n.a.		n.a.	n.a.	n.a.	n.a.		R	H445R (CAC/CGC)	H445R
7135-04	ERS458489	Beijing	Beijing/2.2.1	lineage 2/beijing sublineage	Beijing/East Asia	lineage2.2.1	Lineage 2 (East-Asian lineage)	R	WT					R	K43R (AAG/AGG)	K43R	K43R	K43R	K43R	WT		n.a.	n.a.	n.a.	R	S315T (AGC/ACC)	S315T	S315T	S315X	S315T	R	n.a.					n.a.		n.a.	n.a.		n.a.	n.a.	n.a.	n.a.		R	H445Y (CAC/TAC)	H445Y
10207-03	ERS458356	Cameroon	Cameroon/4.6.2.2	lineage 4	European/American	lineage4.6.2.2	Lineage 4 (Euro-American lineage)	S	WT						WT					WT		n.a.	n.a.	n.a.	S	WT						n.a.					n.a.		n.a.	n.a.		n.a.	n.a.	n.a.	n.a.		S	WT
12655-03	ERS457855	Cameroon	Cameroon/4.6.2.2	lineage 4	European/American	lineage4.6.2.2	Lineage 4 (Euro-American lineage)	S	WT						WT					WT		n.a.	n.a.	n.a.	S	WT						n.a.					n.a.		n.a.	n.a.		n.a.	n.a.	n.a.	n.a.		S	WT
3734-04	ERS458746	Cameroon	Cameroon/4.6.2.2	lineage 4	European/American	lineage4.6.2.2	Lineage 4 (Euro-American lineage)	S	WT						WT					WT		n.a.	n.a.	n.a.	S	WT						n.a.					n.a.		n.a.	n.a.		n.a.	n.a.	n.a.	n.a.		S	WT
4783-04	ERS456997	Cameroon	Cameroon/4.6.2.2	lineage 4	European/American	lineage4.6.2.2	Lineage 4 (Euro-American lineage)	S	WT						WT					WT		n.a.	n.a.	n.a.	S	WT						n.a.					n.a.		n.a.	n.a.		n.a.	n.a.	n.a.	n.a.		S	WT
3491-04	ERS458315	EAI	EAI/1.1.1	lineage 1	East African/Indian ocean	lineage1.1.1	Lineage 1 (Indo-Oceanic lineage)	S	WT						WT					WT		n.a.	n.a.	n.a.	S	WT						n.a.					n.a.		n.a.	n.a.		n.a.	n.a.	n.a.	n.a.		S	WT
4717-04	ERS458656	EAI	EAI/1.1.1	lineage 1	East African/Indian ocean	lineage1.1.1	Lineage 1 (Indo-Oceanic lineage)	S	WT						WT					WT		n.a.	n.a.	n.a.	S	WT						n.a.					n.a.		n.a.	n.a.		n.a.	n.a.	n.a.	n.a.		S	WT
6637-04	ERS457810	EAI	EAI/1.1.1	lineage 1	East African/Indian ocean	lineage1.1.1	Lineage 1 (Indo-Oceanic lineage)	S	WT						WT					WT		n.a.	n.a.	n.a.	S	WT						n.a.					n.a.		n.a.	n.a.		n.a.	n.a.	n.a.	n.a.		S	WT
6895-04	ERS457019	EAI	EAI/1.1.1	lineage 1	East African/Indian ocean	lineage1.1.1	Lineage 1 (Indo-Oceanic lineage)	S	WT						WT					WT		n.a.	n.a.	n.a.	S	WT						n.a.					n.a.		n.a.	n.a.		n.a.	n.a.	n.a.	n.a.		S	WT
5872-03	ERS457104	Ghana	Ghana/4.1	lineage 4	European/American	lineage4.1	Lineage 4 (Euro-American lineage)	S	WT						WT					WT		n.a.	n.a.	n.a.	S	WT					R	minus 15:C/T	C-15T	C-15T	CU15X	C-15T	n.a.		n.a.	n.a.		n.a.	n.a.	n.a.	n.a.		S	WT
10350-03	ERS457606	Haarlem	Haarlem/4.1.2.1	lineage 4	European/American	lineage4.1.2.1	Lineage 4 (Euro-American lineage)	R	WT						WT					34: GC/C (1bp-deletion)		n.a.	n.a.	n.a.	R	S315T (AGC/ACC)	S315T	S315T	S315X	S315T	R	n.a.					n.a.		n.a.	n.a.		n.a.	n.a.	n.a.	n.a.		R	H445R (CAC/CGC)	H445R
11818-03	ERS457211	Haarlem	Haarlem/4.1.2.1	lineage 4	European/American	lineage4.1.2.1	Lineage 4 (Euro-American lineage)	S	WT						WT					WT		n.a.	n.a.	n.a.	S	WT						n.a.					n.a.		n.a.	n.a.		n.a.	n.a.	n.a.	n.a.		S	WT
11822-03	ERS458241	Haarlem	Haarlem/4.1.2.1	lineage 4	European/American	lineage4.1.2.1	Lineage 4 (Euro-American lineage)	R	WT						K88R (AAG/AGG)	K88R	K88R	K88R	K88R	WT		n.a.	n.a.	n.a.	R	S315T (AGC/ACC)	S315T	S315T	S315X	S315T	R	n.a.					n.a.		n.a.	n.a.		n.a.	n.a.	n.a.	n.a.		S	WT
1599-04	ERS456778	Haarlem	Haarlem/4.1.2.1	lineage 4	European/American	lineage4.1.2.1	Lineage 4 (Euro-American lineage)	R	WT						K88R (AAG/AGG)	K88R	K88R	K88R	K88R	WT		n.a.	n.a.	n.a.	R	S315T (AGC/ACC)	S315T	S315T	S315X	S315T	R	n.a.					n.a.		n.a.	n.a.		n.a.	n.a.	n.a.	n.a.		R	S450L (TCG/TTG)	S450L(s)
3154-04	ERS458259	Haarlem	Haarlem/4.1.2.1	lineage 4	European/American	lineage4.1.2.1	Lineage 4 (Euro-American lineage)	S	WT						WT					WT		n.a.	n.a.	n.a.	S	WT						n.a.					n.a.		n.a.	n.a.		n.a.	n.a.	n.a.	n.a.		S	WT
3496-04	ERS458341	Haarlem	Haarlem/4.1.2.1	lineage 4	European/American	lineage4.1.2.1	Lineage 4 (Euro-American lineage)	S	WT						WT					WT		n.a.	n.a.	n.a.	S	WT						n.a.					n.a.		n.a.	n.a.		n.a.	n.a.	n.a.	n.a.		S	WT
4148-04	ERS457122	Haarlem	Haarlem/4.1.2.1	lineage 4	European/American	lineage4.1.2.1	Lineage 4 (Euro-American lineage)	R	WT						K88R (AAG/AGG)	K88R	K88R	K88R	K88R	WT		n.a.	n.a.	n.a.	R	S315T (AGC/ACC)	S315T	S315T	S315X	S315T	R	n.a.					n.a.		n.a.	n.a.		n.a.	n.a.	n.a.	n.a.		R	S450L (TCG/TTG)	S450L(s)
4514-03	ERS458588	Haarlem	Haarlem/4.1.2.1	lineage 4	European/American	lineage4.1.2.1	Lineage 4 (Euro-American lineage)	R	WT						K88R (AAG/AGG)	K88R	K88R	K88R	K88R	WT		n.a.	n.a.	n.a.	R	S315T (AGC/ACC)	S315T	S315T	S315X	S315T	R	n.a.					n.a.		n.a.	n.a.		n.a.	n.a.	n.a.	n.a.		S	WT
4781-04	ERS457053	Haarlem	Haarlem/4.1.2.1	lineage 4	European/American	lineage4.1.2.1	Lineage 4 (Euro-American lineage)	S	WT						WT					WT		n.a.	n.a.	n.a.	R	S315T (AGC/ACC)	S315T	S315T	S315X	S315T	R	n.a.					n.a.		n.a.	n.a.		n.a.	n.a.	n.a.	n.a.		S	WT
4785-04	ERS457811	Haarlem	Haarlem/4.1.2.1	lineage 4	European/American	lineage4.1.2.1	Lineage 4 (Euro-American lineage)	S	WT						WT					WT		n.a.	n.a.	n.a.	S	WT						n.a.					n.a.		n.a.	n.a.		n.a.	n.a.	n.a.	n.a.		S	WT
6467-04	ERS458744	Haarlem	Haarlem/4.1.2.1	lineage 4	European/American	lineage4.1.2.1	Lineage 4 (Euro-American lineage)	R	WT						K88R (AAG/AGG)	K88R	K88R	K88R	K88R	WT		n.a.	n.a.	n.a.	R	S315T (AGC/ACC)	S315T	S315T	S315X	S315T	R	n.a.					n.a.		n.a.	n.a.		n.a.	n.a.	n.a.	n.a.		S	WT
10011-03	ERS457923	LAM	LAM/4.3.3	lineage 4	European/American	lineage4.3.3	Lineage 4 (Euro-American lineage)	R	WT					R	K43R (AAG/AGG)	K43R	K43R	K43R	K43R	WT		n.a.	n.a.	n.a.	R	S315T (AGC/ACC)	S315T	S315T	S315X	S315T	R	n.a.					n.a.		n.a.	n.a.		n.a.	n.a.	n.a.	n.a.	G269S	S	D435Y (GAC/TAC)	D435Y
10205-03	ERS457959	LAM	LAM/4.3.3	lineage 4	European/American	lineage4.3.3	Lineage M. bovis	S	WT						WT					WT		n.a.	n.a.	n.a.	S	WT						n.a.					n.a.		n.a.	n.a.		n.a.	n.a.	n.a.	n.a.	G269S	S	WT
10206-03	ERS457317	LAM	LAM/4.3.3	lineage 4	European/American	lineage4.3.3	Lineage 4 (Euro-American lineage)	S	WT						WT					WT		n.a.	n.a.	n.a.	S	WT						n.a.					n.a.		n.a.	n.a.		n.a.	n.a.	n.a.	n.a.	G269S	S	WT
10348-03	ERS457396	LAM	LAM/4.3.4.2	lineage 4	European/American	lineage4.3.4.2	Lineage 4 (Euro-American lineage)	R	C513T	C513T	S171S	C513X	C513T		WT					WT		n.a.	n.a.	n.a.	R	S315T (AGC/ACC)	S315T	S315T	S315X	S315T	R	n.a.					n.a.		n.a.	n.a.		n.a.	n.a.	n.a.	n.a.		R	S450L (TCG/TTG)	S450L(s)
1597-04	ERS458062	LAM	LAM/4.3.3	lineage 4	European/American	lineage4.3.3	Lineage 4 (Euro-American lineage)	R	WT						WT					A200E (GCG/GAG)	A200E	n.a.	n.a.	n.a.	S	WT						n.a.					n.a.		n.a.	n.a.		n.a.	n.a.	n.a.	n.a.	G269S	S	WT
2509-04	ERS458629	LAM	LAM/4.3.3	lineage 4	European/American	lineage4.3.3	Lineage 4 (Euro-American lineage)	S	WT						WT					Q127Stop (CAA/TAA)	Q127STOP	n.a.	n.a.	n.a.	R	WT					R	minus 15:C/T	C-15T	C-15T	CU15X	C-15T	WT		n.a.	n.a.		n.a.	n.a.	n.a.	n.a.	G269S	S	WT
3865-03	ERS457170	LAM	LAM/4.3.3	lineage 4	European/American	lineage4.3.3	Lineage 4 (Euro-American lineage)	S	WT						WT					WT		n.a.	n.a.	n.a.	S	WT						n.a.					n.a.		n.a.	n.a.		n.a.	n.a.	n.a.	n.a.	G269S	S	WT
4145-04	ERS457803	LAM	LAM/4.3.3	lineage 4	European/American	lineage4.3.3	Lineage 4 (Euro-American lineage)	S	WT						WT					WT		n.a.	n.a.	n.a.	S	WT						n.a.					n.a.		n.a.	n.a.		n.a.	n.a.	n.a.	n.a.	G269S	S	WT
4523-03	ERS457695	LAM	LAM/4.3.3	lineage 4	European/American	lineage4.3.3	Lineage 4 (Euro-American lineage)	R	WT						WT					A200E (GCG/GAG)	A200E	n.a.	n.a.	n.a.	S	WT						n.a.					n.a.		n.a.	n.a.		n.a.	n.a.	n.a.	n.a.	G269S	S	WT
5468-03	ERS456906	LAM	LAM/4.3.3	lineage 4	European/American	lineage4.3.3	Lineage 4 (Euro-American lineage)	S	WT						WT					WT		n.a.	n.a.	n.a.	S	WT						n.a.					n.a.		n.a.	n.a.		n.a.	n.a.	n.a.	n.a.	G269S	S	WT
6639-04	ERS458448	LAM	LAM/4.3.4.2	lineage 4	European/American	lineage4.3.4.2	Lineage 4 (Euro-American lineage)	R	C513T	C513T	S171S	C513X	C513T		WT					WT		n.a.	n.a.	n.a.	R	S315T (AGC/ACC); Q471R (CAG/CGG)	S315T	S315T	S315X	S315T	R	n.a.					n.a.		n.a.	n.a.		n.a.	n.a.	n.a.	n.a.		R	S450L (TCG/TTG)	S450L(s)
7000-03	ERS458484	LAM	LAM/4.3.4.2	lineage 4	European/American	lineage4.3.4.2	Lineage 4 (Euro-American lineage)	S	WT						WT					WT		n.a.	n.a.	n.a.	S	WT						n.a.					n.a.		n.a.	n.a.		n.a.	n.a.	n.a.	n.a.		S	WT
7514-04	ERS456758	LAM	LAM/4.3.4.1	lineage 4	European/American	lineage4.3.4.1	Lineage 4 (Euro-American lineage)	S	WT						WT					WT		n.a.	n.a.	n.a.	S	WT						n.a.					n.a.		n.a.	n.a.		n.a.	n.a.	n.a.	n.a.		R	S450L (TCG/TTG)	S450L(s)
7516-04	ERS457155	LAM	LAM/4.3.4.1	lineage 4	European/American	lineage4.3.4.1	Lineage 4 (Euro-American lineage)	S	WT						WT					WT		n.a.	n.a.	n.a.	S	WT						minus 17:G/T	C-17T		CU17T	C-17T	n.a.		n.a.	n.a.		n.a.	n.a.	n.a.	n.a.		S	WT
7520-04	ERS458480	LAM	LAM/4.3.3	lineage 4	European/American	lineage4.3.3	Lineage 4 (Euro-American lineage)	S	WT						WT					WT		n.a.	n.a.	n.a.	R	S315T (AGC/ACC)	S315T	S315T	S315X	S315T	R	n.a.					n.a.		n.a.	n.a.		n.a.	n.a.	n.a.	n.a.	G269S	S	WT
10349-03	ERS457075	none	Euro-American Superlineage/4.1	lineage 4	European/American	lineage4.1	Lineage 4 (Euro-American lineage)	R	WT					R	K43R (AAG/AGG)	K43R	K43R	K43R	K43R	WT		n.a.	n.a.	n.a.	R	S315T (AGC/ACC)	S315T	S315T	S315X	S315T	R	n.a.					n.a.		n.a.	n.a.		n.a.	n.a.	n.a.	n.a.		S	WT
1322-04	ERS458560	none	Euro-American Superlineage/4.8	lineage 4	European/American	lineage4.8	Lineage 4 (Euro-American lineage)	S	WT						WT					WT		n.a.	n.a.	n.a.	R	S302R (AGC/AGG)	S302R			S302R		n.a.					n.a.		n.a.	n.a.		n.a.	n.a.	n.a.	n.a.		S	WT
3156-04	ERS458497	none	Euro-American Superlineage/4.1.1.3	lineage 4	European/American	lineage4.1.1.3	Lineage 4 (Euro-American lineage)	R	WT					R	K43R (AAG/AGG)	K43R	K43R	K43R	K43R	WT		n.a.	n.a.	n.a.	R	S315T (AGC/ACC)	S315T	S315T	S315X	S315T	R	n.a.					n.a.		n.a.	n.a.	D73H	n.a.	n.a.	n.a.	n.a.		S	WT
3497-04	ERS458107	none	Euro-American Superlineage/4.8	lineage 4	European/American	lineage4.8	Lineage 4 (Euro-American lineage)	S	WT						WT					WT		n.a.	n.a.	n.a.	S	WT						n.a.					n.a.		n.a.	n.a.		n.a.	n.a.	n.a.	n.a.		S	WT
3859-03	ERS457167	none	Euro-American Superlineage/4.1	lineage 4	European/American	lineage4.1	Lineage 4 (Euro-American lineage)	R	WT						WT					G34A (GGG/GCG)	G34A	n.a.	n.a.	n.a.	S	WT						n.a.					n.a.		n.a.	n.a.		n.a.	n.a.	n.a.	n.a.		S	WT
3861-03	ERS457639	none	Euro-American Superlineage/4.6	lineage 4	European/American	lineage4.6.1	Lineage 4 (Euro-American lineage)	R	WT						WT					14: CG/C (1bp-deletion)		n.a.	n.a.	n.a.	S	WT						n.a.					n.a.		n.a.	n.a.		n.a.	n.a.	n.a.	n.a.		S	WT
5248-04	ERS457742	none	Euro-American Superlineage/4.1.1.3	lineage 4	European/American	lineage4.1.1.3	Lineage 4 (Euro-American lineage)	R	WT						WT					A138V (GCG/GTG)	A138V(s)	n.a.	n.a.	n.a.	S	WT						n.a.					n.a.		n.a.	n.a.		n.a.	n.a.	n.a.	n.a.		S	WT
6429-03	ERS457854	none	Euro-American Superlineage/4.1	lineage 4	European/American	lineage4.1	Lineage 4 (Euro-American lineage)	S	WT						WT					WT		n.a.	n.a.	n.a.	S	WT						n.a.					n.a.		n.a.	n.a.		n.a.	n.a.	n.a.	n.a.		S	WT
6463-04	ERS456952	none	Euro-American Superlineage/4.8	lineage 4	European/American	lineage4.8	Lineage 4 (Euro-American lineage)	S	WT						WT					WT		n.a.	n.a.	n.a.	S	WT						n.a.					n.a.		n.a.	n.a.		n.a.	n.a.	n.a.	n.a.		S	WT
6640-04	ERS458196	none	Haarlem/4.1.2.1	lineage 4	European/American	lineage4.1.2.1	Lineage 4 (Euro-American lineage)	S	WT						WT					WT		n.a.	n.a.	n.a.	S	WT						n.a.					n.a.		n.a.	n.a.		n.a.	n.a.	n.a.	n.a.		S	WT
7517-04	ERS458034	none	Euro-American Superlineage/4.1.1.3	lineage 4	European/American	lineage4.1.1.3	Lineage 4 (Euro-American lineage)	R	WT						WT					G69D (GGT/GAT)		n.a.	n.a.	n.a.	S	WT						n.a.					n.a.		n.a.	n.a.		n.a.	n.a.	n.a.	n.a.		S	WT
1324-04	ERS458209	S	S/4.4.1.1	lineage 4	European/American	lineage4.4.1.1	Lineage 4 (Euro-American lineage)	R	WT					R	K43R (AAG/AGG)	K43R	K43R	K43R	K43R	WT		n.a.	n.a.	n.a.	R	S315T (AGC/ACC)	S315T	S315T	S315X	S315T	R	n.a.					n.a.		n.a.	n.a.		n.a.	n.a.	n.a.	n.a.		R	S450L (TCG/TTG)	S450L(s)
4714-04	ERS458573	S	S/4.4.1.1	lineage 4	European/American	lineage4.4.1.1	Lineage 4 (Euro-American lineage)	S	WT						WT					WT		n.a.	n.a.	n.a.	S	WT						n.a.					n.a.		n.a.	n.a.		n.a.	n.a.	n.a.	n.a.		S	WT
6771-04	ERS458591	S	S/4.4.1.1	lineage 4	European/American	lineage4.4.1.1	Lineage 4 (Euro-American lineage)	S	WT						WT					WT		n.a.	n.a.	n.a.	R	WT					R	minus 15:C/T	C-15T	C-15T	CU15X	C-15T	WT		n.a.	n.a.		n.a.	n.a.	n.a.	n.a.		S	WT
10012-03	ERS457837	Sierra Leone-1	Euro-American Superlineage/4.1	lineage 4	European/American	lineage4.1	Lineage 4 (Euro-American lineage)	R	WT					R	K43R (AAG/AGG)	K43R	K43R	K43R	K43R	WT		n.a.	n.a.	n.a.	S	WT						n.a.					n.a.		n.a.	n.a.		n.a.	n.a.	n.a.	n.a.		S	WT
11097-03	ERS458377	Sierra Leone-1	Euro-American Superlineage/4.1	lineage 4	European/American	lineage4.1	Lineage 4 (Euro-American lineage)	S	WT						WT					WT		n.a.	n.a.	n.a.	S	WT						n.a.					n.a.		n.a.	n.a.		n.a.	n.a.	n.a.	n.a.		S	WT
12657-03	ERS458627	Sierra Leone-1	Euro-American Superlineage/4.1	lineage 4	European/American	lineage4.1	Lineage 4 (Euro-American lineage)	R	WT						K88R (AAG/AGG)	K88R	K88R	K88R	K88R	38:CCC/CC (1bp-deletion)		n.a.	n.a.	n.a.	S	WT						n.a.					n.a.		n.a.	n.a.	C-81T	n.a.	n.a.	n.a.	n.a.		R	S450L (TCG/TTG)	S450L(s)
1783-04	ERS457826	Sierra Leone-1	Euro-American Superlineage/4.1	lineage 4	European/American	lineage4.1	Lineage 4 (Euro-American lineage)	R	WT						WT					A138V (GCG/GTG)	A138V(s)	n.a.	n.a.	n.a.	S	WT						n.a.					n.a.		n.a.	n.a.		n.a.	n.a.	n.a.	n.a.		S	WT
3736-04	ERS457436	Sierra Leone-1	Euro-American Superlineage/4.1	lineage 4	European/American	lineage4.1	Lineage 4 (Euro-American lineage)	R	WT						WT					34: GC/C (1bp-deletion)		n.a.	n.a.	n.a.	R	WT						WT					minus 57 (C/T)	C-57T	n.a.	n.a.		n.a.	n.a.	n.a.	n.a.		S	L430P (CTG/CCG)	L430P
420-04	ERS456829	Sierra Leone-1	Euro-American Superlineage/4.1	lineage 4	European/American	lineage4.1	Lineage 4 (Euro-American lineage)	R	WT						WT					WT		n.a.	n.a.	n.a.	S	WT						n.a.					n.a.		n.a.	n.a.		n.a.	n.a.	n.a.	n.a.		S	WT (L452P (CTG/CCG))°°	L452P
8082-03	ERS458727	Sierra Leone-1	Euro-American Superlineage/4.1	lineage 4	European/American	lineage4.1	Lineage 4 (Euro-American lineage)	S	WT						WT					WT		n.a.	n.a.	n.a.	R	WT						n.a.					n.a.		n.a.	n.a.		n.a.	n.a.	n.a.	n.a.		S	WT
10517-03	ERS458617	Sierra Leone-2	Euro-American Superlineage/4.8	lineage 4	European/American	lineage4.8	Lineage 4 (Euro-American lineage)	R	WT						WT					G71R (GGA/AGA)	V88A	n.a.	n.a.	n.a.	S	WT						n.a.					n.a.		n.a.	n.a.		n.a.	n.a.	n.a.	n.a.		R	T400A (ACC/GCC); S445S+Y (CAC/CAC+TAC)°°, S450S+L (TCG/TCG+TTG)	T400A, H445Y, S450L
11096-03	ERS458701	Sierra Leone-2	Euro-American Superlineage/4.8	lineage 4	European/American	lineage4.8	Lineage 4 (Euro-American lineage)	S	WT						WT					WT		n.a.	n.a.	n.a.	R	S315T (AGC/ACC)	S315T	S315T	S315X	S315T	R	n.a.					n.a.		n.a.	n.a.		n.a.	n.a.	n.a.	n.a.		S	WT
1779-04	ERS458469	Sierra Leone-2	Euro-American Superlineage/4.8	lineage 4	European/American	lineage4.8	Lineage 4 (Euro-American lineage)	S	WT						WT					WT		n.a.	n.a.	n.a.	S	WT						n.a.					n.a.		n.a.	n.a.		n.a.	n.a.	n.a.	n.a.		S	WT
1780-04	ERS457423	Sierra Leone-2	Euro-American Superlineage/4.8	lineage 4	European/American	lineage4.8	Lineage 4 (Euro-American lineage)	S	WT						WT					WT		n.a.	n.a.	n.a.	S	WT						n.a.					n.a.		n.a.	n.a.		n.a.	n.a.	n.a.	n.a.		S	WT
3158-04	ERS458130	Sierra Leone-2	Euro-American Superlineage/4.8	lineage 4	European/American	lineage4.8	Lineage 4 (Euro-American lineage)	S	WT						WT					WT		n.a.	n.a.	n.a.	S	WT						n.a.					n.a.		n.a.	n.a.		n.a.	n.a.	n.a.	n.a.		S	WT
4779-04	ERS458403	Sierra Leone-2	Euro-American Superlineage/4.8	lineage 4	European/American	lineage4.8	Lineage 4 (Euro-American lineage)	R	WT						WT					L91P (CTA/CCA)	L91P	n.a.	n.a.	n.a.	S	WT						n.a.					n.a.		n.a.	n.a.		n.a.	n.a.	n.a.	n.a.		S	WT
5472-03	ERS458757	Sierra Leone-2	Euro-American Superlineage/4.8	lineage 4	European/American	lineage4.8	Lineage 4 (Euro-American lineage)	R	WT						WT					V65G (GTC/GGC)	V65G	n.a.	n.a.	n.a.	S	WT						n.a.					n.a.		n.a.	n.a.		n.a.	n.a.	n.a.	n.a.		S	L452P (CTG/CCG)	L452P
5685-04	ERS458414	Sierra Leone-2	Euro-American Superlineage/4.8	lineage 4	European/American	lineage4.8	Lineage 4 (Euro-American lineage)	R	WT						WT					V88A (GTA/GCA)	V88A	n.a.	n.a.	n.a.	S	WT						n.a.					n.a.		n.a.	n.a.		n.a.	n.a.	n.a.	n.a.		R	H445Y (CAC/TAC)	H445Y
5687-04	ERS458258	Sierra Leone-2	Euro-American Superlineage/4.8	lineage 4	European/American	lineage4.8	Lineage 4 (Euro-American lineage)	S	WT						WT					WT		n.a.	n.a.	n.a.	S	WT						n.a.					n.a.		n.a.	n.a.		n.a.	n.a.	n.a.	n.a.		S	WT
10010-03	ERS458164	West African 1	West African 1/5	lineage 5	Unknown Species	lineage5	Lineage 5 (West-African lineage 1)	S	WT						WT					WT		n.a.	n.a.	n.a.	S	WT						n.a.					n.a.		n.a.	n.a.		n.a.	n.a.	n.a.	n.a.		S	WT
11821-03	ERS457267	West African 1	West African 1/5	lineage 5	Unknown Species	lineage5	Lineage 5 (West-African lineage 1)	S	WT						WT					WT		n.a.	n.a.	n.a.	S	WT						n.a.					n.a.		n.a.	n.a.		n.a.	n.a.	n.a.	n.a.		S	WT
3494-04	ERS457433	West African 1	West African 1/5	lineage 5	Unknown Species	lineage5	Lineage 5 (West-African lineage 1)	S	WT						WT					WT		n.a.	n.a.	n.a.	S	WT						n.a.					n.a.		n.a.	n.a.		n.a.	n.a.	n.a.	n.a.		S	WT
4518-03	ERS457476	West African 1	West African 1/5	lineage 5	Unknown Species	lineage5	Lineage 5 (West-African lineage 1)	R	WT						K88R (AAG/AGG)	K88R	K88R	K88R	K88R	WT		n.a.	n.a.	n.a.	R	WT						n.a.					n.a.		n.a.	n.a.	G-74A	n.a.	n.a.	n.a.	n.a.		S	D435Y (GAC/TAC)	D435Y
6897-04	ERS457924	West African 1	West African 1/5	lineage 5	Unknown Species	lineage5	Lineage 5 (West-African lineage 1)	R	WT						K88R (AAG/AGG)	K88R	K88R	K88R	K88R	WT		n.a.	n.a.	n.a.	S	WT						n.a.					n.a.		n.a.	n.a.		n.a.	n.a.	n.a.	n.a.		S	WT
8868-03	ERS458043	West African 1	West African 1/5	lineage 5	Unknown Species	lineage5	Lineage 5 (West-African lineage 1)	S	WT						WT					WT		n.a.	n.a.	n.a.	R	WT						n.a.	S94A			S94A	n.a.		n.a.	n.a.		n.a.	n.a.	n.a.	n.a.		S	WT
10208-03	ERS458411	West African 2	West African 2/6/BOV_AFRI	lineage 6	M. africanum	West Africa 2/lineage 6/BOV_AFRI	Lineage 6 (West-African lineage 2)	R	WT						WT					A200E (GCG/GAG)	A200E	n.a.	n.a.	n.a.	S	WT						n.a.					n.a.		n.a.	n.a.		n.a.	n.a.	n.a.	n.a.		S	WT
1327-04	ERS458677	West African 2	West African 2/6/BOV_AFRI	lineage 6	M. africanum	West Africa 2/lineage 6/BOV_AFRI	Lineage 6 (West-African lineage 2)	S	WT						WT					WT		n.a.	n.a.	n.a.	S	WT			(S315X)°			n.a.					n.a.		n.a.	n.a.		n.a.	n.a.	n.a.	n.a.		S	WT
3160-04	ERS457929	West African 2	West African 2/6/BOV_AFRI	lineage 6	M. africanum	West Africa 2/lineage 6/BOV_AFRI	Lineage 6 (West-African lineage 2)	S	WT						WT					WT		n.a.	n.a.	n.a.	S	WT						n.a.					n.a.		n.a.	n.a.		n.a.	n.a.	n.a.	n.a.		S	WT
4139-04	ERS457076	West African 2	West African 2/6/BOV_AFRI	lineage 6	M. africanum	West Africa 2/lineage 6/BOV_AFRI	Lineage 6 (West-African lineage 2)	R	WT					R	K43R (AAG/AGG)	K43R	K43R	K43R	K43R	WT		n.a.	n.a.	n.a.	R	S315T (AGC/ACC)	S315T	S315T	S315X	S315T	R	n.a.					n.a.		n.a.	n.a.	C-54T	n.a.	n.a.	n.a.	n.a.		S	WT
421-04	ERS457914	West African 2	West African 2/6/BOV_AFRI	lineage 6	M. africanum	West Africa 2/lineage 6/BOV_AFRI	Lineage 6 (West-African lineage 2)	S	WT						WT					WT		n.a.	n.a.	n.a.	S	WT						n.a.					n.a.		n.a.	n.a.		n.a.	n.a.	n.a.	n.a.		S	WT
4712-04	ERS457092	West African 2	West African 2/6/BOV_AFRI	lineage 6	M. africanum	West Africa 2/lineage 6/BOV_AFRI	Lineage 6 (West-African lineage 2)	S	WT						WT					WT		n.a.	n.a.	n.a.	S	WT						n.a.					n.a.		n.a.	n.a.		n.a.	n.a.	n.a.	n.a.		S	WT
5253-04	ERS457645	West African 2	West African 2/6/BOV_AFRI	lineage 6	M. africanum	West Africa 2/lineage 6/BOV_AFRI	Lineage 6 (West-African lineage 2)	S	WT						WT					WT		n.a.	n.a.	n.a.	S	WT						n.a.					n.a.		n.a.	n.a.		n.a.	n.a.	n.a.	n.a.		S	WT
5870-03	ERS457344	West African 2	West African 2/6/BOV_AFRI	lineage 6	M. africanum	West Africa 2/lineage 6/BOV_AFRI	Lineage 6 (West-African lineage 2)	S	WT						WT					WT		n.a.	n.a.	n.a.	S	WT						n.a.					n.a.		n.a.	n.a.		n.a.	n.a.	n.a.	n.a.		S	WT
6435-03	ERS457331	West African 2	West African 2/6/BOV_AFRI	lineage 6	M. africanum	West Africa 2/lineage 6/BOV_AFRI	Lineage 6 (West-African lineage 2)	S	WT						WT					WT		n.a.	n.a.	n.a.	S	WT						n.a.					n.a.		n.a.	n.a.		n.a.	n.a.	n.a.	n.a.		S	WT
6769-04	ERS456981	West African 2	West African 2/6/BOV_AFRI	lineage 6	M. africanum	West Africa 2/lineage 6/BOV_AFRI	Lineage 6 (West-African lineage 2)	S	WT						WT					WT		n.a.	n.a.	n.a.	S	WT						n.a.					n.a.		n.a.	n.a.		n.a.	n.a.	n.a.	n.a.		S	WT
6775-04	ERS456816	West African 2	West African 2/6/BOV_AFRI	lineage 6	M. africanum	West Africa 2/lineage 6/BOV_AFRI	Lineage 6 (West-African lineage 2)	S	WT						WT					WT		n.a.	n.a.	n.a.	S	WT						n.a.					n.a.		n.a.	n.a.		n.a.	n.a.	n.a.	n.a.		S	WT
6892-04	ERS457689	West African 2	West African 2/6/BOV_AFRI	lineage 6	M. africanum	West Africa 2/lineage 6/BOV_AFRI	Lineage 6 (West-African lineage 2)	S	WT						WT					WT		n.a.	n.a.	n.a.	S	WT						n.a.					n.a.		n.a.	n.a.		n.a.	n.a.	n.a.	n.a.		S	WT
8864-03	ERS458461	West African 2	West African 2/6/BOV_AFRI	lineage 6	M. africanum	West Africa 2/lineage 6/BOV_AFRI	Lineage 6 (West-African lineage 2)	R	WT					R	K43R (AAG/AGG)	K43R	K43R	K43R	K43R	WT		n.a.	n.a.	n.a.	R	S315T (AGC/ACC)	S315T	S315T	S315X	S315T	R	n.a.					n.a.		n.a.	n.a.	C-52T	n.a.	n.a.	n.a.	n.a.		R	H445Y (CAC/TAC)	H445Y
8867-03	ERS457115	West African 2	West African 2/6/BOV_AFRI	lineage 6	M. africanum	West Africa 2/lineage 6/BOV_AFRI	Lineage 6 (West-African lineage 2)	S	WT						WT					WT		n.a.	n.a.	n.a.	R	W300C (TGG/TGC)	W300C				R	n.a.					n.a.		n.a.	n.a.		n.a.	n.a.	n.a.	n.a.		S	WT
4516-03	ERS457550	X	Euro-American Superlineage/4.1.1.1	lineage 4	European/American	lineage4.1.1.1	Lineage 4 (Euro-American lineage)	S	WT						WT					WT		n.a.	n.a.	n.a.	S	WT						n.a.					n.a.		n.a.	n.a.		n.a.	n.a.	n.a.	n.a.		S	WT
7538-03	ERS457942	X	Euro-American Superlineage/4.1.1.3	lineage 4	European/American	lineage4.1.1.3	Lineage 4 (Euro-American lineage)	R	WT						WT					G69D (GGT/GAT)		n.a.	n.a.	n.a.	S	WT						n.a.					n.a.		n.a.	n.a.		n.a.	n.a.	n.a.	n.a.		S	WT
[truncated: 18 more columns]
