# Supplementary material for: Mycobacterium tuberculosis resistance prediction and lineage classification from genome sequencing: comparison of automated analysis tools
Source: Sci Rep. 2017 Apr 20;7:46327. doi: 10.1038/srep46327 (PMC7365310; doi:10.1038/srep46327)
Supplement: Supplementary file 4 — Supplementary Dataset S3 (XLS 244 kb) [file 41598_2017_BFsrep46327_MOESM21_ESM.xls]

## Sheet: Tabelle2
Supplementary Table S3. Resistance-mediating variants included by the tools investigated.
X:=each possible amino acid
Genome position	Gene	AA exchange	Antibiotic	KvarQ	Mykrobe Predictor TB	PhyResSE	TBProfiler
5508	gyrB	A90G	FQ	no	no	no	yes
6575	gyrB	R446C	FQ	no	no	yes	yes
6576	gyrB	R446H	FQ	no	no	no	yes
6576	gyrB	R446L	FQ	no	no	no	yes
6579	gyrB	S447F	FQ	no	no	no	yes
6620	gyrB	D461N	FQ	no	no	yes	yes
6620	gyrB	D461H	FQ	no	no	yes	yes
6621	gyrB	D461A	FQ	no	no	yes	yes
6647	gyrB	G470C	FQ	no	no	no	yes
6648	gyrB	G470A	FQ	no	no	no	yes
6695	gyrB	I486L	FQ	no	no	no	yes
6720	gyrB	D494A	FQ	no	no	no	yes
6734	gyrB	N499Y	FQ	no	no	no	yes
6734	gyrB	N499D	FQ	no	no	yes	yes
6735	gyrB	N499T	FQ	no	no	yes	yes
6736	gyrB	N499K	FQ	no	no	yes	yes
6737	gyrB	T500P	FQ	no	no	yes	yes
6738	gyrB	T500N	FQ	no	no	yes	yes
6738	gyrB	T500I	FQ	no	no	no	yes
6741	gyrB	E501V	FQ	no	no	yes	yes
6742	gyrB	E501D	FQ	no	no	yes	yes
6749	gyrB	A504T	FQ	no	no	yes	yes
6750	gyrB	A504V	FQ	no	no	yes	yes
6759	gyrB	T507M	FQ	no	no	no	yes
6767	gyrB	510 AAC>GAC	FQ	yes	no	no	no
6768	gyrB	510 AAC>GAC	FQ	yes	no	no	no
6853	gyrB	Q538H	FQ	no	no	no	yes
7247	gyrB	V670F	FQ	no	no	no	yes
7503	gyrA	R68G	FQ	no	no	no	yes
7507	gyrA	S69T	FQ	no	no	no	yes
7510	gyrA	H70R	FQ	no	no	no	yes
7521	gyrA	A74S	FQ	yes	no	no	yes
7554	gyrA	H85X	FQ	yes	yes	no	no
7555	gyrA	H85X	FQ	yes	yes	no	no
7556	gyrA	H85X	FQ	yes	yes	no	no
7557	gyrA	P86X	FQ	yes	yes	no	no
7558	gyrA	P86X	FQ	yes	yes	no	no
7559	gyrA	P86X	FQ	yes	yes	no	no
7560	gyrA	H87X	FQ	yes	yes	no	no
7561	gyrA	H87X	FQ	yes	yes	no	no
7562	gyrA	H87X	FQ	yes	yes	no	no
7563	gyrA	G88X	FQ	yes	yes	no	no
7563	gyrA	G88C	FQ	yes	no	yes	yes
7564	gyrA	G88X	FQ	yes	yes	no	no
7564	gyrA	G88A	FQ	yes	no	yes	yes
7565	gyrA	G88X	FQ	yes	yes	no	no
7566	gyrA	D89X	FQ	yes	yes	no	no
7566	gyrA	D89N	FQ	yes	no	yes	yes
7567	gyrA	D89X	FQ	yes	yes	no	no
7568	gyrA	D89X	FQ	yes	yes	no	no
7569	gyrA	A90X	FQ	yes	yes	no	no
7570	gyrA	A90X	FQ	yes	yes	no	no
7570	gyrA	A90E	FQ	yes	yes	no	yes
7570	gyrA	A90V	FQ	yes	yes	yes	yes
7570	gyrA	A90G	FQ	yes	yes	no	yes
7570	gyrA	A90V	FQ	yes	no	yes	yes
7571	gyrA	A90X	FQ	yes	yes	no	no
7572	gyrA	S91X	FQ	yes	yes	no	no
7572	gyrA	S91P	FQ	yes	yes	yes	yes
7572	gyrA	S91A	FQ	yes	yes	no	yes
7572	gyrA	S91P	FQ	yes	no	yes	yes
7573	gyrA	S91X	FQ	yes	yes	no	no
7574	gyrA	S91X	FQ	yes	yes	no	no
7575	gyrA	I92X	FQ	yes	yes	no	no
7576	gyrA	I92X	FQ	yes	yes	no	no
7577	gyrA	I92X	FQ	yes	yes	no	no
7577	gyrA	I92M	FQ	yes	yes	no	yes
7578	gyrA	Y93X	FQ	yes	yes	no	no
7579	gyrA	Y93X	FQ	yes	yes	no	no
7580	gyrA	Y93X	FQ	yes	yes	no	no
7581	gyrA	D94X	FQ	yes	yes	no	no
7581	gyrA	D94N	FQ	yes	yes	yes	yes
7581	gyrA	D94Y	FQ	yes	yes	no	yes
7581	gyrA	D94H	FQ	yes	yes	yes	yes
7581	gyrA	D94H	FQ	yes	no	yes	yes
7581	gyrA	D94N	FQ	yes	no	yes	yes
7582	gyrA	D94X	FQ	yes	yes	no	no
7582	gyrA	D94V	FQ	yes	yes	yes	yes
7582	gyrA	D94A	FQ	yes	yes	yes	yes
7582	gyrA	D94G	FQ	yes	yes	yes	yes
7582	gyrA	D94G	FQ	yes	no	yes	yes
7582	gyrA	D94A	FQ	yes	no	yes	yes
7582	gyrA	D94V	FQ	yes	no	yes	yes
7583	gyrA	D94X	FQ	yes	yes	no	no
7606	gyrA	P102H	FQ	yes	no	no	yes
7626	gyrA	L109V	FQ	no	no	no	yes
7677	gyrA	A126R	FQ	yes	no	no	no
7678	gyrA	A126R	FQ	yes	no	no	no
575729	mshA	Q128Stop	ETH	no	no	yes	no
576164	mshA	R273C	ETH	no	no	yes	no
576242	mshA	G299C	ETH	no	no	yes	no
576338	mshA	Q331Stop	ETH	no	no	yes	no
576414	mshA	G356D	ETH	no	no	yes	no
576429	mshA	E361A	ETH	no	no	yes	no
760314	rpoB	V170F	RMP	no	no	yes	yes
760663	rpoB	A286V	RMP	no	no	no	yes
761004	rpoB	T400A	RMP	no	no	yes	yes
761033	rpoB	Q409H	RMP	no	no	no	yes
761074	rpoB	E423A	RMP	no	no	no	yes
761076	rpoB	F424L	RMP	no	no	no	yes
761076	rpoB	F424V	RMP	no	no	no	yes
761077	rpoB	F424S	RMP	no	no	no	yes
761078	rpoB	F424L	RMP	no	no	no	yes
761079	rpoB	F425X	RMP	no	yes	no	no
761080	rpoB	F425X	RMP	no	yes	no	no
761080	rpoB	TCGGCAC1274T	RMP	no	no	no	yes
761081	rpoB	F425X	RMP	no	yes	no	no
761081	rpoB	CGGCACC1275C	RMP	no	no	no	yes
761082	rpoB	G426X	RMP	no	yes	no	no
761082	rpoB	G426S	RMP	yes	yes	no	yes
761083	rpoB	G426X	RMP	no	yes	no	no
761083	rpoB	G426D	RMP	yes	yes	no	yes
761084	rpoB	G426X	RMP	no	yes	no	no
761085	rpoB	T427X	RMP	no	yes	no	no
761085	rpoB	T427S	RMP	yes	yes	no	yes
761085	rpoB	T427P	RMP	yes	yes	no	yes
761085	rpoB	T427A	RMP	yes	yes	no	yes
761086	rpoB	T427X	RMP	no	yes	no	no
761086	rpoB	T427S	RMP	yes	yes	no	yes
761087	rpoB	T427X	RMP	no	yes	no	no
761088	rpoB	S428X	RMP	no	yes	no	no
761088	rpoB	S428R	RMP	yes	yes	no	yes
761089	rpoB	S428X	RMP	no	yes	no	no
761089	rpoB	S428I	RMP	yes	yes	no	yes
761089	rpoB	S428T	RMP	yes	yes	no	yes
761090	rpoB	S428X	RMP	no	yes	no	no
761090	rpoB	S428R	RMP	yes	yes	no	yes
761091	rpoB	Q429X	RMP	no	yes	no	no
761091	rpoB	Q429K	RMP	yes	yes	no	yes
761092	rpoB	Q429X	RMP	no	yes	no	no
761093	rpoB	Q429X	RMP	no	yes	no	no
761093	rpoB	Q429H	RMP	yes	yes	yes	yes
761093	rpoB	Q429H	RMP	yes	no	yes	yes
761094	rpoB	L430X	RMP	yes	yes	no	no
761094	rpoB	L430V	RMP	yes	yes	no	yes
761095	rpoB	L430P	RMP	yes	yes	yes	yes
761095	rpoB	L430R	RMP	yes	yes	yes	yes
761095	rpoB	L430P	RMP	yes	no	yes	yes
761095	rpoB	L430R	RMP	yes	no	yes	yes
761096	rpoB	L430X	RMP	yes	yes	no	no
761097	rpoB	S431X	RMP	no	yes	no	no
761097	rpoB	S431R	RMP	yes	yes	no	yes
761097	rpoB	S431G	RMP	yes	yes	no	yes
761098	rpoB	S431I	RMP	yes	yes	yes	yes
761098	rpoB	S431T	RMP	yes	yes	yes	yes
761098	rpoB	S431I	RMP	yes	no	yes	yes
761098	rpoB	S431T	RMP	yes	no	yes	yes
761099	rpoB	S431X	RMP	no	yes	no	no
761099	rpoB	S431R	RMP	yes	yes	no	yes
761099	rpoB	C1293CTTCATG	RMP	no	no	no	yes
761099	rpoB	C1293CTTC	RMP	no	no	no	yes
761099	rpoB	CCAATTC1293C	RMP	no	no	no	yes
761100	rpoB	Q432K	RMP	yes	yes	yes	yes
761100	rpoB	Q432Stop	RMP	yes	yes	no	yes
761100	rpoB	Q432E	RMP	yes	yes	no	yes
761100	rpoB	CAATTCATGG1294C	RMP	no	yes	no	yes
761100	rpoB	Q432K	RMP	yes	no	yes	yes
761101	rpoB	Q432X	RMP	no	yes	no	no
761101	rpoB	Q432L	RMP	yes	yes	yes	yes
761101	rpoB	Q432P	RMP	yes	yes	yes	yes
761101	rpoB	Q432R	RMP	yes	yes	no	yes
761101	rpoB	Q432P	RMP	yes	yes	yes	yes
761101	rpoB	Q432L	RMP	yes	yes	yes	yes
761102	rpoB	Q432X	RMP	no	yes	no	no
761102	rpoB	Q432H	RMP	yes	yes	no	yes
761102	rpoB	A1296ACGG	RMP	no	no	no	yes
761102	rpoB	ATTCATGGAC1296A	RMP	no	no	no	yes
761102	rpoB	ATTC1296A	RMP	no	no	no	yes
761103	rpoB	F433X	RMP	no	yes	no	no
761103	rpoB	F433L	RMP	yes	yes	no	yes
761103	rpoB	F433V	RMP	yes	yes	no	yes
761104	rpoB	F433X	RMP	no	yes	no	no
761104	rpoB	TCAT1298T	RMP	no	no	no	yes
761104	rpoB	TCATGGACCAGAA1298T	RMP	no	no	no	yes
761105	rpoB	F433X	RMP	no	yes	no	no
761105	rpoB	F433L	RMP	yes	yes	no	yes
761105	rpoB	C1299CTTC	RMP	no	no	no	yes
761105	rpoB	CATGGACCAGAAC1299C	RMP	no	no	no	yes
761106	rpoB	M434X	RMP	no	yes	no	no
761107	rpoB	M434X	RMP	no	yes	no	no
761107	rpoB	M434T	RMP	yes	yes	no	yes
761108	rpoB	GGACCAG1302G	RMP	no	no	no	yes
761108	rpoB	M434I	RMP	yes	yes	yes	yes
761108	rpoB	M434I	RMP	yes	no	yes	yes
761109	rpoB	D435N	RMP	yes	yes	no	yes
761109	rpoB	D435Y	RMP	yes	yes	yes	yes
761109	rpoB	D435H	RMP	yes	yes	no	yes
761110	rpoB	D435X	RMP	yes	yes	no	no
761110	rpoB	D435V	RMP	yes	yes	yes	yes
761110	rpoB	D435A	RMP	yes	yes	no	yes
761110	rpoB	D435G	RMP	yes	yes	yes	yes
761110	rpoB	D435G	RMP	yes	yes	yes	yes
761110	rpoB	D435V	RMP	yes	yes	yes	yes
761111	rpoB	D435X	RMP	yes	yes	no	no
761111	rpoB	D435E	RMP	yes	yes	yes	yes
761111	rpoB	CCAGAAC1305C	RMP	no	no	no	yes
761111	rpoB	CCAG1305C	RMP	no	no	no	yes
761111	rpoB	D435E	RMP	yes	yes	yes	yes
761112	rpoB	Q436X	RMP	no	yes	no	no
761113	rpoB	Q436X	RMP	no	yes	no	no
761113	rpoB	Q436L	RMP	yes	yes	no	yes
761113	rpoB	AGAACAA1307A	RMP	no	no	no	yes
761114	rpoB	Q436X	RMP	no	yes	no	no
761114	rpoB	Q436H	RMP	yes	yes	no	yes
761115	rpoB	N437X	RMP	no	yes	no	no
761115	rpoB	N437Y	RMP	yes	yes	no	yes
761115	rpoB	N437H	RMP	yes	yes	no	yes
761115	rpoB	N437D	RMP	yes	yes	no	yes
761116	rpoB	N437X	RMP	no	yes	no	no
761116	rpoB	N437I	RMP	yes	yes	no	yes
761116	rpoB	N437T	RMP	yes	yes	no	yes
761117	rpoB	CAAC1311C	RMP	yes	yes	yes	yes
761118	rpoB	N438X	RMP	yes	yes	no	no
761119	rpoB	N438X	RMP	yes	yes	no	no
761120	rpoB	P439X	RMP	yes	yes	no	no
761120	rpoB	N438K	RMP	yes	yes	yes	yes
761120	rpoB	N438K	RMP	yes	no	yes	yes
761121	rpoB	P439X	RMP	yes	yes	no	no
761122	rpoB	P439X	RMP	yes	yes	no	no
761123	rpoB	L440X	RMP	no	yes	no	no
761124	rpoB	L440X	RMP	no	yes	no	no
761124	rpoB	L440M	RMP	yes	yes	no	yes
761124	rpoB	L440L	RMP	yes	yes	no	yes
761125	rpoB	L440X	RMP	no	yes	no	no
761125	rpoB	L440P	RMP	yes	yes	no	yes
761126	rpoB	S441X	RMP	no	yes	no	no
761126	rpoB	L440L	RMP	yes	yes	no	yes
761127	rpoB	S441X	RMP	no	yes	no	no
761128	rpoB	S441L	RMP	yes	yes	yes	yes
761128	rpoB	S441W	RMP	yes	yes	yes	yes
761129	rpoB	G442X	RMP	yes	yes	no	no
761130	rpoB	G442X	RMP	yes	yes	no	no
761130	rpoB	G442W	RMP	yes	yes	no	yes
761131	rpoB	G442X	RMP	yes	yes	no	no
761131	rpoB	G442A	RMP	yes	yes	no	yes
761132	rpoB	L443X	RMP	yes	yes	no	no
761133	rpoB	L443X	RMP	yes	yes	no	no
761134	rpoB	L443X	RMP	yes	yes	no	no
761134	rpoB	L443S	RMP	yes	yes	no	yes
761134	rpoB	L443W	RMP	yes	yes	no	yes
761135	rpoB	T444X	RMP	no	yes	no	no
761136	rpoB	T444X	RMP	no	yes	no	no
761136	rpoB	T444P	RMP	yes	yes	no	yes
761137	rpoB	T444X	RMP	no	yes	no	no
761137	rpoB	T444I	RMP	yes	yes	no	yes
761138	rpoB	H445X	RMP	yes	yes	no	no
761139	rpoB	H445N	RMP	yes	yes	yes	yes
761139	rpoB	H445Y	RMP	yes	yes	yes	yes
761139	rpoB	H445D	RMP	yes	yes	yes	yes
761140	rpoB	H445X	RMP	yes	yes	no	no
761140	rpoB	H445L	RMP	yes	yes	yes	yes
761140	rpoB	H445P	RMP	yes	yes	yes	yes
761140	rpoB	H445R	RMP	yes	yes	yes	yes
761140	rpoB	H445P	RMP	yes	yes	yes	yes
761140	rpoB	H445R	RMP	yes	yes	yes	yes
761140	rpoB	H445L	RMP	yes	yes	yes	yes
761141	rpoB	K446X	RMP	no	yes	no	no
761141	rpoB	CAAG1335C	RMP	no	no	no	yes
761141	rpoB	H445Q	RMP	yes	yes	yes	yes
761142	rpoB	K446X	RMP	no	yes	no	no
761142	rpoB	K446Q	RMP	yes	yes	no	yes
761143	rpoB	K446X	RMP	no	yes	no	no
761144	rpoB	R447X	RMP	no	yes	no	no
761144	rpoB	K446N	RMP	yes	yes	no	yes
761145	rpoB	R447X	RMP	no	yes	no	no
761146	rpoB	R447X	RMP	no	yes	no	no
761146	rpoB	R447H	RMP	yes	yes	no	yes
761146	rpoB	R447P	RMP	yes	yes	no	yes
761147	rpoB	R448X	RMP	no	yes	no	no
761148	rpoB	R448X	RMP	no	yes	no	no
761149	rpoB	R448X	RMP	no	yes	no	no
761154	rpoB	S450A	RMP	yes	yes	yes	no
761155	rpoB	S450X	RMP	no	yes	no	no
761155	rpoB	S450L	RMP	yes	yes	yes	yes
761155	rpoB	S450W	RMP	yes	yes	yes	yes
761156	rpoB	S450X	RMP	no	yes	no	no
761157	rpoB	A451X	RMP	no	yes	no	no
761158	rpoB	A451X	RMP	no	yes	no	no
761159	rpoB	A451X	RMP	no	yes	no	no
761160	rpoB	L452X	RMP	no	yes	no	no
761161	rpoB	L452P	RMP	yes	yes	yes	yes
761162	rpoB	L452X	RMP	no	yes	no	no
761166	rpoB	P454S	RMP	no	no	no	yes
761167	rpoB	P454H	RMP	no	no	no	yes
761167	rpoB	P454L	RMP	no	no	no	yes
761167	rpoB	P454R	RMP	no	no	no	yes
761176	rpoB	L457P	RMP	no	no	no	yes
761185	rpoB	E460G	RMP	no	no	no	yes
761196	rpoB	L464M	RMP	no	no	no	yes
761220	rpoB	S472A	RMP	no	no	no	yes
761244	rpoB	I480V	RMP	no	no	no	yes
761245	rpoB	I480T	RMP	no	no	no	yes
761248	rpoB	E481G	RMP	no	no	no	yes
761250	rpoB	T482P	RMP	no	no	no	yes
761254	rpoB	P483L	RMP	no	no	no	yes
761274	rpoB	L490V	RMP	no	no	no	yes
761277	rpoB	I491F	RMP	no	no	yes	yes
761284	rpoB	S493L	RMP	no	no	no	yes
761460	rpoB	R552C	RMP	no	no	no	yes
761582	rpoB	E592D	RMP	no	no	no	yes
762089	rpoB	E761D	RMP	no	no	no	yes
764363	rpoC	G332R	RMP	no	no	no	yes
764669	rpoC	P434A	RMP	yes	no	no	no
764670	rpoC	P434R	RMP	yes	no	no	no
764724	rpoC	F452S	RMP	no	no	no	yes
764817	rpoC	V483A	RMP	yes	no	no	no
764817	rpoC	V483G	RMP	yes	no	no	no
764819	rpoC	W484G	RMP	yes	no	no	no
764822	rpoC	D485H	RMP	yes	no	no	no
764822	rpoC	D485N	RMP	yes	no	no	yes
764840	rpoC	I491V	RMP	yes	no	no	no
764841	rpoC	I491T	RMP	yes	no	no	yes
764918	rpoC	V517L	RMP	yes	no	no	no
764948	rpoC	L527V	RMP	no	no	no	yes
765462	rpoC	N698S	RMP	yes	no	no	no
765463	rpoC	N698K	RMP	yes	no	no	no
765572	rpoC	D735N	RMP	no	no	no	yes
765609	rpoC	D747A	RMP	no	no	no	yes
766022	rpoC	I885V	RMP	no	no	no	yes
781585	rpsL	R9H	SM	no	no	no	yes
781678	rpsL	T40I	SM	no	no	no	yes
781680	rpsL	T41S	SM	no	no	no	yes
781681	rpsL	T41S	SM	no	no	no	yes
781687	rpsL	K43T	SM	no	no	no	yes
781687	rpsL	K43R	SM	yes	yes	yes	yes
781712	rpsL	K51N	SM	no	no	no	yes
781714	rpsL	V52G	SM	no	no	no	yes
781810	rpsL	G84V	SM	no	no	no	yes
781815	rpsL	R86W	SM	no	no	no	yes
781816	rpsL	R86P	SM	no	no	no	yes
781818	rpsL	V87L	SM	no	no	no	yes
781821	rpsL	K88Q	SM	no	no	yes	yes
781822	rpsL	K88M	SM	yes	no	no	yes
781822	rpsL	K88T	SM	yes	no	no	yes
781822	rpsL	K88R	SM	yes	yes	yes	yes
781836	rpsL	V93M	SM	no	no	no	yes
801268	rplC	C154R	LZD	no	no	yes	no
1416212	embR	Q379R	EMB	no	no	no	yes
1416242	embR	I369T	EMB	no	no	no	yes
1416282	embR	R356G	EMB	no	no	no	yes
1416299	embR	V350G	EMB	no	no	no	yes
1416371	embR	S326N	EMB	no	no	no	yes
1416390	embR	L320V	EMB	no	no	no	yes
1416474	embR	L292M	EMB	no	no	no	yes
1416630	embR	G240R	EMB	no	no	no	yes
1416660	embR	R230W	EMB	no	no	no	yes
1416679	embR	D223E	EMB	no	no	no	yes
1416717	embR	L211M	EMB	no	no	no	yes
1416749	embR	E200A	EMB	no	no	no	yes
1416784	embR	S188R	EMB	no	no	no	yes
1416786	embR	S188R	EMB	no	no	no	yes
1416788	embR	A187V	EMB	no	no	no	yes
1416792	embR	R186G	EMB	no	no	no	yes
1416821	embR	A176V	EMB	no	no	no	yes
1416833	embR	L172R	EMB	no	no	no	yes
1417191	embR	D53H	EMB	no	no	no	yes
1417254	embR	T32P	EMB	no	no	no	yes
1417328	embR	V7G	EMB	no	no	no	yes
1472035	rrs	G190A	SM	no	no	no	yes
1472122	rrs	G277C	SM	no	no	no	yes
1472272	rrs	G427T	SM	no	no	no	yes
1472272	rrs	G427C	SM	no	no	no	yes
1472307	rrs	C462T	SM	no	no	no	yes
1472335	rrs	C492A	SM	no	no	no	no
1472336	rrs	C492G	SM	no	no	no	no
1472337	rrs	C491A	SM	yes	no	no	no
1472337	rrs	C491G	SM	yes	no	no	no
1472337	rrs	C491T	SM	yes	no	no	no
1472337	rrs	C492T	SM	no	no	yes	yes
1472358	rrs	C513A	SM	yes (512)	yes	no	no
1472358	rrs	C513G	SM	yes (512)	yes	no	no
1472358	rrs	C513X	SM	no	yes	no	no
1472358	rrs	C513T	SM	yes (512)	yes	yes	yes
1472359	rrs	A514X	SM	no	yes	no	no
1472359	rrs	A514G	SM	yes (513)	no	no	no
1472359	rrs	A514C	AMK	no	yes	no	yes
1472359	rrs	A514T	SM	yes (513)	yes	no	yes
1472359	rrs	A514C	SM	yes (513)	yes	yes	yes
1472360	rrs	A514G	SM	no	yes	no	no
1472360	rrs	G515X	SM	no	yes	no	no
1472361	rrs	C516X	SM	no	yes	no	no
1472361	rrs	C516T	SM	no	yes	no	yes
1472362	rrs	C517A	SM	yes (516)	yes	no	no
1472362	rrs	C517G	SM	yes (516)	yes	no	no
1472362	rrs	C517X	SM	no	yes	no	no
1472362	rrs	C517T	AMK	no	yes	no	yes
1472362	rrs	C517T	SM	yes (516)	yes	yes	yes
1472473	rrs	G628C	SM	no	no	no	yes
1472644	rrs	C799T	SM	no	no	no	yes
1472733	rrs	G888A	SM	no	no	no	yes
1472750	rrs	C905A	SM	no	no	no	yes
1472750	rrs	C905G	SM	no	no	yes	yes
1472751	rrs	A906G	SM	no	no	yes	yes
1472752	rrs	A907G	SM	yes (906)	no	no	no
1472752	rrs	A907T	SM	yes (906)	no	no	yes
1472752	rrs	A907C	SM	yes (906)	no	yes	yes
1472753	rrs	A907G	SM	no	no	no	no
1472753	rrs	A908G	SM	no	no	no	yes
1473003	rrs	G1158T	AMK	no	no	no	yes
1473074	rrs	C1229T	SM	no	no	no	yes
1473084	rrs	T1239C	SM	no	no	no	yes
1473183	rrs	A1338C	AMK	no	no	no	yes
1473246	rrs	A1401C	KAN	yes	no	no	no
1473246	rrs	A1401C	AMK	yes	no	no	no
1473246	rrs	A1401T	KAN	yes	yes	no	no
1473246	rrs	A1401T	AMK	yes	yes	no	no
1473246	rrs	A1401X	KAN	yes	yes	no	no
1473246	rrs	A1401X	CPR	no	yes	no	no
1473246	rrs	A1401X	AMK	yes	yes	no	no
1473246	rrs	A1402G	KAN	yes	yes	no	no
1473246	rrs	A1402G	AMK	yes	yes	no	no
1473246	rrs	A1401G	AMK	yes	yes	yes	yes
1473246	rrs	A1401G	CPR	no	yes	yes	yes
1473246	rrs	A1401G	KAN	yes	yes	yes	yes
1473246	rrs	A1401G	SM	no	yes	yes	yes
1473247	rrs	C1402X	KAN	yes	yes	no	no
1473247	rrs	C1402X	CPR	no	yes	no	no
1473247	rrs	C1402X	AMK	yes	yes	no	no
1473247	rrs	C1402A	AMK	yes	yes	yes	yes
1473247	rrs	C1402T	AMK	yes	yes	yes	yes
1473247	rrs	C1402A	CPR	no	yes	yes	yes
1473247	rrs	C1402T	CPR	no	yes	yes	yes
1473247	rrs	C1402A	KAN	yes	yes	yes	yes
1473247	rrs	C1402T	KAN	yes	yes	yes	yes
1473247	rrs	C1402T	SM	no	yes	yes	yes
1473329	rrs	G1484X	KAN	no	yes	no	no
1473329	rrs	G1484X	CPR	no	yes	no	no
1473329	rrs	G1484X	AMK	no	yes	no	no
1473329	rrs	G1484T	AMK	no	yes	yes	yes
1473329	rrs	G1484T	CPR	no	yes	yes	yes
1473329	rrs	G1484T	KAN	no	yes	yes	yes
1473329	rrs	G1484T	SM	no	yes	yes	yes
1475956	rrl	G2299T	LZD	no	no	yes	no
1476471	rrl	G2814T	LZD	no	no	yes	no
1673348	inhA_promoter	A-92T	INH	no	no	no	yes
1673373	inhA_promoter	G-67C	INH	no	no	no	yes
1673416	inhA_promoter	G-24T	INH	no	no	no	yes
1673423	inhA_promoter	G-17T	ETH	no	no	yes	yes
1673423	inhA_promoter	G-17T	INH	no	yes	yes	yes
1673424	inhA_promoter	A-16G	INH	no	yes	yes	yes
1673425	inhA_promoter	C-15T	ETH	no	no	yes	yes
1673425	inhA_promoter	C-15T	INH	yes	yes	yes	yes
1673429	inhA_promoter	A-11T	INH	no	no	no	yes
1673432	inhA_promoter	T-8C	ETH	no	no	yes	yes
1673432	inhA_promoter	T-8A	INH	yes	yes	yes	yes
1673432	inhA_promoter	T-8C	INH	yes	yes	yes	yes
1673432	inhA_promoter	T-8G	INH	no	yes	yes	yes
1673435	inhA_promoter	T-5A	INH	no	no	no	yes
1674225	inhA	K8N	INH	no	no	no	yes
1674232	inhA	L11V	INH	no	no	no	yes
1674248	inhA	I16T	INH	no	no	no	yes
1674262	inhA	I21V	INH	no	no	no	yes
1674263	inhA	I21T	ETH	no	no	no	yes
1674263	inhA	I21N	INH	no	no	no	yes
1674263	inhA	I21T	INH	no	no	no	yes
1674319	inhA	G40W	INH	no	no	no	yes
1674341	inhA	I47T	INH	no	no	no	yes
1674481	inhA	S94A	ETH	no	no	yes	yes
1674481	inhA	S94A	INH	no	no	yes	yes
1674482	inhA	S94L	INH	no	no	no	yes
1674482	inhA	S94W	INH	no	no	no	yes
1674485	inhA	I95T	INH	no	no	no	yes
1674782	inhA	I194T	ETH	no	no	yes	yes
1674782	inhA	I194T	INH	no	no	yes	yes
1833909	rpsA	D123A	PZA	no	no	yes	no
1834325	rpsA	V262M	PZA	no	no	yes	no
1834840	rpsA	E433D	PZA	no	no	no	yes
1834852	rpsA	CGCC1312C	PZA	no	no	yes	no
1834961	rpsA	R474W	PZA	no	no	no	yes
1834962	rpsA	R474L	PZA	no	no	no	yes
1917946	tlyA	R3Stop	CPR	no	no	yes	yes
1917961	tlyA	GA22G	CPR	no	no	no	yes
1917964	tlyA	GC25G	CPR	no	no	no	yes
1917979	tlyA	R14W	CPR	no	no	yes	yes
1917991	tlyA	R18Stop	CPR	no	no	yes	yes
1918003	tlyA	Q22Stop	CPR	no	no	yes	yes
1918005	tlyA	GGCC66G	CPR	no	no	no	yes
1918139	tlyA	A67E	CPR	no	no	yes	yes
1918144	tlyA	K69E	CPR	no	no	yes	yes
1918211	tlyA	A91E	CPR	no	no	yes	yes
1918248	tlyA	TG309T	CPR	no	no	no	yes
1918292	tlyA	L118P	CPR	no	no	yes	yes
1918322	tlyA	V128E	CPR	no	no	yes	yes
1918338	tlyA	GA399G	CPR	no	no	no	yes
1918388	tlyA	L150P	CPR	no	no	yes	yes
1918415	tlyA	CG476C	CPR	no	no	no	yes
1918487	tlyA	P183L	CPR	no	no	yes	yes
1918489	tlyA	Q184K	CPR	no	no	yes	no
1918489	tlyA	Q184Stop	CPR	no	no	yes	yes
1918492	tlyA	F185L	CPR	no	no	yes	yes
1918494	tlyA	F185L	CPR	no	no	yes	yes
1918524	tlyA	TG585T	CPR	no	no	no	yes
1918591	tlyA	CT652C	CPR	no	no	no	yes
1918611	tlyA	CGT672C	CPR	no	no	no	yes
1918647	tlyA	N236K	CPR	no	no	no	yes
1918651	tlyA	E238K	CPR	no	no	yes	yes
1918696	tlyA	GC757G	CPR	no	no	no	yes
2102240	ndh	R268H	INH ETH	no	no	yes	no
2102715	ndh	T110A	INH ETH	no	no	yes	no
2153906	katG	TGTC2206T	INH	no	no	no	yes
2153908	katG	D735A	INH	no	no	no	yes
2153909	katG	D735N	INH	no	no	no	yes
2153928	katG	W728C	INH	no	no	no	yes
2153932	katG	A727D	INH	no	no	no	yes
2153962	katG	Q717P	INH	no	no	no	yes
2153966	katG	A716P	INH	no	no	no	yes
2153975	katG	A713P	INH	no	no	no	yes
2153983	katG	V710A	INH	no	no	no	yes
2154014	katG	S700P	INH	no	no	no	yes
2154028	katG	D695A	INH	no	no	no	yes
2154059	katG	G685R	INH	no	no	no	yes
2154154	katG	L653P	INH	no	no	no	yes
2154205	katG	A636E	INH	no	no	no	yes
2154212	katG	L634F	INH	no	no	no	yes
2154227	katG	G629S	INH	no	no	no	yes
2154256	katG	L619P	INH	no	no	no	yes
2154262	katG	A1850AGT	INH	no	no	no	yes
2154285	katG	M609I	INH	no	no	no	yes
2154293	katG	E607K	INH	no	no	no	yes
2154334	katG	G593D	INH	no	no	no	yes
2154347	katG	P589T	INH	no	no	no	yes
2154352	katG	L587P	INH	no	no	no	yes
2154353	katG	L587M	INH	no	no	no	yes
2154391	katG	A574V	INH	no	no	no	yes
2154391	katG	A574E	INH	no	no	no	yes
2154395	katG	D573N	INH	no	no	no	yes
2154412	katG	F567S	INH	no	no	no	yes
2154444	katG	TG1668T	INH	no	no	no	yes
2154460	katG	A551G	INH	no	no	no	yes
2154463	katG	A550D	INH	no	no	no	yes
2154527	katG	N529D	INH	no	no	no	yes
2154538	katG	Q525P	INH	no	no	no	yes
2154552	katG	G1560GGTGCGAATGACCTTGCGCAGATCCCCGTCGGGGTCGTTGACCTCCCACCCGACTTGTGGCTGCA	INH	no	no	no	yes
2154569	katG	R515C	INH	no	no	no	yes
2154598	katG	W505S	INH	no	no	no	yes
2154599	katG	W505R	INH	no	no	no	yes
2154606	katG	Q502H	INH	no	no	no	yes
2154625	katG	R496L	INH	no	no	no	yes
2154641	katG	G491C	INH	no	no	no	yes
2154648	katG	K488N	INH	no	no	no	yes
2154658	katG	G485V	INH	no	no	no	yes
2154662	katG	R484S	INH	no	no	no	yes
2154681	katG	W477Stop	INH	no	no	no	yes
2154682	katG	W477Stop	INH	no	no	no	yes
2154695	katG	V473F	INH	no	no	no	yes
2154722	katG	A464S	INH	no	no	no	yes
2154725	katG	R463W	INH	no	no	no	yes
2154727	katG	I462T	INH	no	no	no	yes
2154730	katG	Q461P	INH	no	no	no	yes
2154737	katG	K459Stop	INH	no	no	no	yes
2154742	katG	S457I	INH	no	no	no	yes
2154767	katG	L449F	INH	no	no	no	yes
2154782	katG	A444T	INH	no	no	no	yes
2154782	katG	C1330CT	INH	no	no	no	yes
2154808	katG	T435I	INH	no	no	no	yes
2154812	katG	Q434Stop	INH	no	no	no	yes
2154827	katG	P429S	INH	no	no	no	yes
2154830	katG	G428R	INH	no	no	no	yes
2154841	katG	A424V	INH	no	no	no	yes
2154841	katG	A424E	INH	no	no	no	yes
2154841	katG	A424G	INH	no	no	no	yes
2154857	katG	D419H	INH	no	no	no	yes
2154859	katG	R418L	INH	no	no	no	yes
2154859	katG	R418Q	INH	no	no	no	yes
2154870	katG	K414N	INH	no	no	no	yes
2154875	katG	Y413H	INH	no	no	no	yes
2154886	katG	A409D	INH	no	no	no	yes
2154908	katG	CG1204C	INH	no	no	no	yes
2154921	katG	W397Stop	INH	no	no	no	yes
2154922	katG	W397Stop	INH	no	no	no	yes
2154932	katG	T394A	INH	no	no	no	yes
2154934	katG	I393N	INH	no	no	no	yes
2154941	katG	C1171CTAG	INH	no	no	no	yes
2154961	katG	L384R	INH	no	no	no	yes
2154970	katG	D381G	INH	no	no	no	yes
2154973	katG	T380I	INH	no	no	no	yes
2154976	katG	A379V	INH	no	no	no	yes
2154979	katG	L378P	INH	no	no	no	yes
2155018	katG	P365L	INH	no	no	no	yes
2155020	katG	GA1092G	INH	no	no	no	yes
2155030	katG	A361D	INH	no	no	no	yes
2155043	katG	D357N	INH	no	no	no	yes
2155043	katG	D357H	INH	no	no	no	yes
2155058	katG	Q352Stop	INH	no	no	no	yes
2155064	katG	A350S	INH	no	no	no	yes
2155064	katG	A350T	INH	no	no	no	yes
2155074	katG	GC1038G	INH	no	no	no	yes
2155078	katG	K345T	INH	no	no	no	yes
2155090	katG	W341S	INH	no	no	no	yes
2155102	katG	Y337F	INH	no	no	no	yes
2155102	katG	Y337C	INH	no	no	no	yes
2155105	katG	L336R	INH	no	no	no	yes
2155108	katG	I335T	INH	no	no	no	yes
2155109	katG	I335V	INH	no	no	no	yes
2155121	katG	S331C	INH	no	no	no	yes
2155128	katG	W328C	INH	no	no	no	yes
2155129	katG	W328L	INH	no	no	no	yes
2155129	katG	W328S	INH	no	no	no	yes
2155130	katG	W328G	INH	no	no	no	yes
2155135	katG	T326M	INH	no	no	no	yes
2155142	katG	T324P	INH	no	no	no	yes
2155149	katG	W321C	INH	no	no	no	yes
2155149	katG	W321Stop	INH	no	no	no	yes
2155150	katG	W321L	INH	no	no	no	yes
2155150	katG	W321Stop	INH	no	no	no	yes
2155150	katG	W321S	INH	no	no	no	yes
2155151	katG	W321R	INH	no	no	no	yes
2155163	katG	I317V	INH	no	no	no	yes
2155163	katG	I317L	INH	no	no	no	yes
2155165	katG	G316D	INH	no	no	no	yes
2155166	katG	G316S	INH	no	no	no	yes
2155167	katG	S315X	INH	no	yes	no	no
2155167	katG	S315R	INH	yes	yes	yes	yes
2155168	katG	S315X	INH	no	yes	no	no
2155168	katG	S315I	INH	yes	yes	yes	yes
2155168	katG	S315N	INH	yes	yes	yes	yes
2155168	katG	S315T	INH	yes	yes	yes	yes
2155169	katG	S315X	INH	no	yes	no	no
2155169	katG	S315G	INH	yes	yes	yes	yes
2155169	katG	S315R	INH	yes	yes	yes	yes
2155179	katG	D311E	INH	no	no	no	yes
2155180	katG	D311G	INH	no	no	no	yes
2155181	katG	D311Y	INH	no	no	no	yes
2155183	katG	TT929T	INH	no	no	no	yes
2155186	katG	G309D	INH	no	no	no	yes
2155187	katG	G309C	INH	no	no	no	yes
2155187	katG	G309S	INH	no	no	no	yes
2155190	katG	T308P	INH	no	no	no	yes
2155192	katG	G307E	INH	no	no	no	yes
2155192	katG	G307A	INH	no	no	no	yes
2155193	katG	G307R	INH	no	no	no	yes
2155198	katG	G305A	INH	no	no	no	yes
2155201	katG	Y304S	INH	no	no	no	yes
2155206	katG	S302R	INH	no	no	yes	yes
2155208	katG	S302R	INH	no	no	yes	yes
2155210	katG	T902TA	INH	no	no	no	yes
2155212	katG	W300C	INH	no	no	yes	no
2155212	katG	W300Stop	INH	no	no	no	yes
2155213	katG	W300Stop	INH	no	no	no	yes
2155214	katG	W300G	INH	no	no	yes	yes
2155216	katG	G299A	INH	no	no	no	yes
2155217	katG	G299C	INH	no	no	no	yes
2155222	katG	G297V	INH	no	no	yes	yes
2155228	katG	Q295P	INH	no	no	no	yes
2155241	katG	A291P	INH	no	no	no	yes
2155245	katG	E289D	INH	no	no	no	yes
2155258	katG	G285D	INH	no	no	no	yes
2155270	katG	A281V	INH	no	no	no	yes
2155276	katG	G279D	INH	no	no	no	yes
2155288	katG	T275S	INH	no	no	no	yes
2155289	katG	T275S	INH	no	no	no	yes
2155289	katG	T275A	INH	no	no	no	yes
2155289	katG	T275P	INH	no	no	yes	yes
2155308	katG	GC804G	INH	no	no	no	yes
2155316	katG	TC796T	INH	no	no	no	yes
2155322	katG	A264T	INH	no	no	no	yes
2155327	katG	T262R	INH	no	no	no	yes
2155331	katG	E261K	INH	no	no	no	yes
2155335	katG	D259E	INH	no	no	no	yes
2155339	katG	N258S	INH	no	no	no	yes
2155341	katG	M257I	INH	no	no	no	yes
2155342	katG	M257T	INH	no	no	no	yes
2155356	katG	F252L	INH	no	no	no	yes
2155358	katG	F252L	INH	no	no	no	yes
2155360	katG	T251M	INH	no	no	no	yes
2155367	katG	R249C	INH	no	no	no	yes
2155385	katG	A243S	INH	no	no	no	yes
2155389	katG	P241P	INH	no	no	no	yes
2155398	katG	N238K	INH	no	no	no	yes
2155405	katG	N236T	INH	no	no	no	yes
2155411	katG	G234E	INH	no	no	no	yes
2155412	katG	G234R	INH	no	no	no	yes
2155423	katG	V230A	INH	no	no	no	yes
2155426	katG	Y229F	INH	no	no	no	yes
2155442	katG	Q224E	INH	no	no	no	yes
2155458	katG	N218K	INH	no	no	no	yes
2155514	katG	K200Stop	INH	no	no	no	yes
2155518	katG	W198Stop	INH	no	no	no	yes
2155519	katG	W198Stop	INH	no	no	no	yes
2155529	katG	E195K	INH	no	no	no	yes
2155539	katG	CC573C	INH	no	no	no	yes
2155541	katG	W191R	INH	no	no	no	yes
2155550	katG	CC562C	INH	no	no	no	yes
2155555	katG	G186V	INH	no	no	no	yes
2155573	katG	T180K	INH	no	no	no	yes
2155584	katG	M176I	INH	no	no	no	yes
2155597	katG	A172V	INH	no	no	no	yes
2155598	katG	A172T	INH	no	no	no	yes
2155606	katG	G169A	INH	no	no	no	yes
2155628	katG	A162T	INH	no	no	no	yes
2155633	katG	S160L	INH	no	no	no	yes
2155648	katG	Y155C	INH	no	no	no	yes
2155648	katG	Y155S	INH	no	no	no	yes
2155669	katG	L148R	INH	no	no	no	yes
2155684	katG	K143T	INH	no	no	no	yes
2155687	katG	D142A	INH	no	no	no	yes
2155689	katG	L141F	INH	no	no	no	yes
2155692	katG	S140R	INH	no	no	no	yes
2155693	katG	S140N	INH	no	no	no	yes
2155694	katG	S140G	INH	no	no	no	yes
2155694	katG	S140R	INH	no	no	no	yes
2155697	katG	A139P	INH	no	no	no	yes
2155699	katG	N138S	INH	no	no	yes	yes
2155699	katG	N138T	INH	no	no	no	yes
2155700	katG	N138D	INH	no	no	no	yes
2155700	katG	N138H	INH	no	no	no	yes
2155729	katG	R128P	INH	no	no	no	yes
2155732	katG	Q127P	INH	no	no	no	yes
2155734	katG	M126I	INH	no	no	no	yes
2155738	katG	C374CATG	INH	no	no	no	yes
2155739	katG	G125C	INH	no	no	no	yes
2155739	katG	C373CC	INH	no	no	no	yes
2155742	katG	CCCCGGCGCCGCC370C	INH	no	no	no	yes
2155750	katG	G121V	INH	no	no	no	yes
2155751	katG	G121C	INH	no	no	no	yes
2155762	katG	D117A	INH	no	no	no	yes
2155783	katG	A110V	INH	no	no	no	yes
2155786	katG	A109V	INH	no	no	no	yes
2155788	katG	H108Q	INH	no	no	no	yes
2155790	katG	H108D	INH	no	no	no	yes
2155791	katG	W107Stop	INH	no	no	no	yes
2155792	katG	W107Stop	INH	no	no	no	yes
2155793	katG	W107R	INH	no	no	no	yes
2155795	katG	A106V	INH	no	no	no	yes
2155801	katG	R104L	INH	no	no	no	yes
2155801	katG	R104Q	INH	no	no	no	yes
2155816	katG	G99E	INH	no	no	no	yes
2155826	katG	G96C	INH	no	no	no	yes
2155831	katG	D94G	INH	no	no	no	yes
2155831	katG	D94A	INH	no	no	no	yes
2155841	katG	W91R	INH	no	no	no	yes
2155842	katG	W90Stop	INH	no	no	no	yes
2155843	katG	W90Stop	INH	no	no	no	yes
2155849	katG	Q88R	INH	no	no	no	yes
2155859	katG	T85P	INH	no	no	no	yes
2155860	katG	M84I	INH	no	no	no	yes
2155891	katG	D74G	INH	no	no	no	yes
2155892	katG	D74Y	INH	no	no	no	yes
2155897	katG	D72G	INH	no	no	no	yes
2155900	katG	I71N	INH	no	no	no	yes
2155916	katG	A66P	INH	no	no	no	yes
2155916	katG	C196CGGGG	INH	no	no	no	yes
2155919	katG	A65T	INH	no	no	no	yes
2155923	katG	D63E	INH	no	no	no	yes
2155926	katG	G186GG	INH	no	no	no	yes
2155931	katG	A61T	INH	no	no	no	yes
2155945	katG	TCAGCGACGGCCGGGT167T	INH	no	no	no	yes
2155962	katG	TT150T	INH	no	no	no	yes
2155969	katG	L48Q	INH	no	no	no	yes
2155998	katG	W38Stop	INH	no	no	no	yes
2155999	katG	W38Stop	INH	no	no	no	yes
2156002	katG	TC110T	INH	no	no	no	yes
2156009	katG	N35D	INH	no	no	no	yes
2156013	katG	G99GT	INH	no	no	no	yes
2156056	katG	G19D	INH	no	no	no	yes
2156062	katG	S17N	INH	no	no	no	yes
2156076	katG	GGTGGTTTC36G	INH	no	no	no	yes
2156078	katG	T12P	INH	no	no	no	yes
2156081	katG	T11A	INH	no	no	no	yes
2156108	katG	P2S	INH	no	no	no	yes
2156110	katG	V1A	INH	no	no	no	yes
2156111	katG	V1L	INH	no	no	no	yes
2156118	katG_promoter	C-7T	INH	no	no	no	yes
2156121	katG_promoter	T-10G	INH	no	no	no	yes
2156123	katG_promoter	C-12T	INH	no	no	no	yes
2287886	pncA	A796ANNNNNNNNNNNNNNNNNNNNNNNNNNNNNNNNNNNNNNNNNNNNNNNNNNNNNNNNNNNNNNNNNNNNNNNNNNNNNNNNNNNNNNNNNNNNNNNNNNNNNNNNNNNNNNNNNNNNNNNNNNNNNNNNNNNNNNNNNNNNNNNNNNNNNNNNNNNNNNNNNNNN	PZA	no	no	no	yes
2288683	pncA	STOP187R	PZA	no	no	yes	no
2288688	pncA	S185I	PZA	no	no	no	yes
2288688	pncA	S185T	PZA	no	no	no	yes
2288697	pncA	L182S	PZA	no	no	yes	yes
2288699	pncA	E181D	PZA	no	no	no	yes
2288703	pncA	V180A	PZA	no	no	yes	no
2288703	pncA	V180G	PZA	no	no	yes	no
2288704	pncA	V180F	PZA	no	no	yes	yes
2288705	pncA	S179R	PZA	no	no	no	yes
2288707	pncA	S179R	PZA	no	no	no	yes
2288709	pncA	G533GG	PZA	no	no	no	yes
2288717	pncA	M175I	PZA	no	no	no	yes
2288718	pncA	M175T	PZA	no	no	yes	no
2288718	pncA	M175R	PZA	no	no	no	yes
2288719	pncA	M175V	PZA	no	no	yes	yes
2288721	pncA	E174G	PZA	no	no	no	yes
2288723	pncA	C519CNNNNN	PZA	no	no	no	yes
2288727	pncA	L172R	PZA	no	no	no	yes
2288727	pncA	L172P	PZA	no	no	yes	yes
2288729	pncA	CG513C	PZA	no	no	no	yes
2288730	pncA	A171V	PZA	no	no	yes	yes
2288730	pncA	A171E	PZA	no	no	no	yes
2288731	pncA	A171T	PZA	no	no	no	yes
2288731	pncA	A171P	PZA	no	no	no	yes
2288739	pncA	T168N	PZA	no	no	no	yes
2288740	pncA	T168P	PZA	no	no	yes	yes
2288740	pncA	T502TGC	PZA	no	no	no	yes
2288749	pncA	A165T	PZA	no	no	no	yes
2288752	pncA	S164P	PZA	no	no	yes	no
2288754	pncA	V163A	PZA	no	no	yes	no
2288757	pncA	G162D	PZA	no	no	yes	yes
2288761	pncA	A161P	PZA	no	no	yes	yes
2288761	pncA	C481CGTCA	PZA	no	no	no	yes
2288764	pncA	T160P	PZA	no	no	yes	yes
2288766	pncA	L159R	PZA	no	no	yes	yes
2288766	pncA	L159P	PZA	no	no	no	yes
2288766	pncA	AG476A	PZA	no	no	no	yes
2288772	pncA	V157A	PZA	no	no	yes	no
2288772	pncA	V157G	PZA	no	no	yes	no
2288776	pncA	G466GA	PZA	no	no	no	yes
2288778	pncA	V155G	PZA	no	no	yes	yes
2288778	pncA	V155A	PZA	no	no	no	yes
2288779	pncA	V155M	PZA	no	no	yes	no
2288779	pncA	V155L	PZA	no	no	no	yes
2288781	pncA	R154M	PZA	no	no	no	yes
2288782	pncA	R154G	PZA	no	no	yes	yes
2288784	pncA	T153N	PZA	no	no	no	yes
2288788	pncA	CCAAGCCAT454C	PZA	no	no	no	yes
2288789	pncA	CA453C	PZA	no	no	no	yes
2288798	pncA	GC444G	PZA	no	no	no	yes
2288800	pncA	R148S	PZA	no	no	no	yes
2288805	pncA	A146E	PZA	no	no	yes	no
2288805	pncA	A146V	PZA	no	no	yes	yes
2288805	pncA	GC437G	PZA	no	no	no	yes
2288806	pncA	A146P	PZA	no	no	yes	no
2288806	pncA	A146T	PZA	no	no	yes	yes
2288813	pncA	G429GCC	PZA	no	no	no	yes
2288815	pncA	A143T	PZA	no	no	no	yes
2288815	pncA	A143P	PZA	no	no	no	yes
2288817	pncA	T142M	PZA	no	no	yes	yes
2288817	pncA	T142K	PZA	no	no	yes	yes
2288818	pncA	T142A	PZA	no	no	yes	yes
2288818	pncA	T142P	PZA	no	no	no	yes
2288820	pncA	Q141P	PZA	no	no	yes	yes
2288821	pncA	Q141Stop	PZA	no	no	yes	yes
2288821	pncA	G421GCC	PZA	no	no	no	yes
2288821	pncA	G421GC	PZA	no	no	no	yes
2288823	pncA	R140P	PZA	no	no	yes	no
2288823	pncA	R140H	PZA	no	no	no	yes
2288824	pncA	GCA418G	PZA	no	no	no	yes
2288824	pncA	R140S	PZA	no	no	no	yes
2288824	pncA	R140G	PZA	no	no	no	yes
2288826	pncA	V139G	PZA	no	no	yes	yes
2288826	pncA	V139A	PZA	no	no	no	yes
2288827	pncA	V139L	PZA	no	no	yes	yes
2288827	pncA	C415CC	PZA	no	no	no	yes
2288827	pncA	V139M	PZA	no	no	no	yes
2288828	pncA	C138W	PZA	no	no	yes	no
2288828	pncA	C138Stop	PZA	no	no	no	yes
2288829	pncA	C138Y	PZA	no	no	no	yes
2288829	pncA	C138S	PZA	no	no	no	yes
2288830	pncA	C138R	PZA	no	no	yes	no
2288830	pncA	C138S	PZA	no	no	no	yes
2288832	pncA	H137R	PZA	no	no	yes	yes
2288832	pncA	H137P	PZA	no	no	yes	yes
2288833	pncA	H137D	PZA	no	no	yes	no
2288834	pncA	A408AG	PZA	no	no	no	yes
2288835	pncA	TC407T	PZA	no	no	no	yes
2288835	pncA	D136G	PZA	no	no	no	yes
2288836	pncA	D136Y	PZA	no	no	yes	yes
2288836	pncA	D136N	PZA	no	no	yes	yes
2288836	pncA	D136H	PZA	no	no	no	yes
2288836	pncA	CGGTGGCAATAC406C	PZA	no	no	no	yes
2288838	pncA	T135N	PZA	no	no	yes	no
2288838	pncA	G404GG	PZA	no	no	no	yes
2288839	pncA	T135P	PZA	no	no	yes	yes
2288841	pncA	A134V	PZA	no	no	yes	yes
2288842	pncA	A134S	PZA	no	no	no	yes
2288844	pncA	A398AA	PZA	no	no	no	yes
2288844	pncA	I133N	PZA	no	no	no	yes
2288844	pncA	I133T	PZA	no	no	yes	yes
2288847	pncA	G132V	PZA	no	no	no	yes
2288847	pncA	G132D	PZA	no	no	yes	yes
2288847	pncA	G132A	PZA	no	no	yes	yes
2288848	pncA	G132C	PZA	no	no	yes	no
2288848	pncA	G132S	PZA	no	no	yes	yes
2288849	pncA	G393GC	PZA	no	no	no	yes
2288850	pncA	AC392A	PZA	no	no	no	yes
2288850	pncA	A392ACC	PZA	no	no	no	yes
2288851	pncA	V131F	PZA	no	no	no	yes
2288852	pncA	CACATCGACCTC390C	PZA	no	no	no	yes
2288852	pncA	CACAT390C	PZA	no	no	no	yes
2288853	pncA	V130G	PZA	no	no	yes	yes
2288853	pncA	V130A	PZA	no	no	yes	yes
2288853	pncA	A389AATCGACCTC	PZA	no	no	no	yes
2288853	pncA	A389ACATCGACCT	PZA	no	no	no	yes
2288857	pncA	D129Y	PZA	no	no	yes	no
2288859	pncA	A383ACT	PZA	no	no	no	yes
2288859	pncA	V128G	PZA	no	no	yes	yes
2288859	pncA	ACC383A	PZA	no	no	no	yes
2288868	pncA	V125D	PZA	no	no	no	yes
2288868	pncA	V125G	PZA	no	no	yes	yes
2288869	pncA	V125F	PZA	no	no	yes	no
2288873	pncA	G369GNNNNNNNNNNNNNNNNNN	PZA	no	no	no	yes
2288873	pncA	G369GCT	PZA	no	no	no	yes
2288874	pncA	R123P	PZA	no	no	yes	no
2288880	pncA	R121P	PZA	no	no	yes	yes
2288883	pncA	L120R	PZA	no	no	yes	no
2288883	pncA	L120Q	PZA	no	no	yes	no
2288883	pncA	L120P	PZA	no	no	yes	yes
2288885	pncA	W119C	PZA	no	no	no	yes
2288885	pncA	W119Stop	PZA	no	no	yes	yes
2288886	pncA	W119S	PZA	no	no	yes	no
2288886	pncA	W119Stop	PZA	no	no	yes	yes
2288887	pncA	W119G	PZA	no	no	yes	no
2288887	pncA	W119R	PZA	no	no	yes	yes
2288889	pncA	N118T	PZA	no	no	no	yes
2288895	pncA	L116R	PZA	no	no	yes	yes
2288895	pncA	L116P	PZA	no	no	yes	yes
2288896	pncA	L116V	PZA	no	no	no	yes
2288900	pncA	CG342C	PZA	no	no	no	yes
2288902	pncA	T114A	PZA	no	no	no	yes
2288902	pncA	T114P	PZA	no	no	yes	yes
2288920	pncA	G108R	PZA	no	no	yes	yes
2288923	pncA	E107Stop	PZA	no	no	no	yes
2288928	pncA	G105D	PZA	no	no	yes	no
2288929	pncA	CG313C	PZA	no	no	no	yes
2288930	pncA	S104R	PZA	no	no	yes	yes
2288930	pncA	GCTGTA312G	PZA	no	no	no	yes
2288931	pncA	S104I	PZA	no	no	yes	no
2288932	pncA	S104R	PZA	no	no	yes	yes
2288933	pncA	Y103Stop	PZA	no	no	yes	yes
2288934	pncA	Y103C	PZA	no	no	yes	yes
2288934	pncA	Y103S	PZA	no	no	yes	yes
2288935	pncA	Y103D	PZA	no	no	yes	no
2288935	pncA	A307AG	PZA	no	no	no	yes
2288935	pncA	Y103H	PZA	no	no	no	yes
2288937	pncA	A102V	PZA	no	no	no	yes
2288938	pncA	A102T	PZA	no	no	yes	yes
2288940	pncA	C302CC	PZA	no	no	no	yes
2288940	pncA	C302CT	PZA	no	no	no	yes
2288944	pncA	T100A	PZA	no	no	yes	no
2288944	pncA	T100P	PZA	no	no	yes	no
2288945	pncA	Y99Stop	PZA	no	no	yes	yes
2288952	pncA	G97A	PZA	no	no	yes	no
2288952	pncA	G97D	PZA	no	no	yes	yes
2288953	pncA	CC289C	PZA	no	no	no	yes
2288953	pncA	G97S	PZA	no	no	yes	yes
2288954	pncA	K96N	PZA	no	no	yes	yes
2288954	pncA	C288CA	PZA	no	no	no	yes
2288955	pncA	K96R	PZA	no	no	yes	no
2288955	pncA	K96T	PZA	no	no	yes	yes
2288956	pncA	K96E	PZA	no	no	yes	yes
2288956	pncA	K96Q	PZA	no	no	yes	yes
2288957	pncA	Y95Stop	PZA	no	no	yes	yes
2288960	pncA	F94L	PZA	no	no	yes	yes
2288961	pncA	F94C	PZA	no	no	yes	no
2288961	pncA	F94S	PZA	no	no	yes	yes
2288962	pncA	F94L	PZA	no	no	yes	yes
2288971	pncA	E91Stop	PZA	no	no	yes	no
2288973	pncA	I90S	PZA	no	no	no	yes
2288979	pncA	S88Stop	PZA	no	no	no	yes
2288982	pncA	T87M	PZA	no	no	yes	yes
2288988	pncA	L85R	PZA	no	no	yes	yes
2288988	pncA	L85P	PZA	no	no	yes	yes
2288997	pncA	H82L	PZA	no	no	no	yes
2288997	pncA	H82R	PZA	no	no	yes	yes
2288998	pncA	H82Y	PZA	no	no	no	yes
2288998	pncA	H82D	PZA	no	no	yes	yes
2289000	pncA	F81C	PZA	no	no	yes	no
2289000	pncA	F81S	PZA	no	no	yes	no
2289001	pncA	F81V	PZA	no	no	yes	yes
2289002	pncA	GT240G	PZA	no	no	no	yes
2289006	pncA	A79G	PZA	no	no	no	yes
2289009	pncA	G78D	PZA	no	no	no	yes
2289010	pncA	G78S	PZA	no	no	no	yes
2289015	pncA	T76I	PZA	no	no	no	yes
2289016	pncA	T76P	PZA	no	no	yes	yes
2289020	pncA	G222GC	PZA	no	no	no	yes
2289023	pncA	G219GCGGCAATGCG	PZA	no	no	no	yes
2289026	pncA	C72Stop	PZA	no	no	no	yes
2289026	pncA	C72W	PZA	no	no	no	yes
2289027	pncA	C72Y	PZA	no	no	no	yes
2289028	pncA	C72R	PZA	no	no	yes	yes
2289029	pncA	H71Q	PZA	no	no	yes	no
2289030	pncA	H71R	PZA	no	no	yes	yes
2289031	pncA	H71Y	PZA	no	no	yes	yes
2289031	pncA	H71N	PZA	no	no	no	yes
2289031	pncA	H71D	PZA	no	no	no	yes
2289036	pncA	P69L	PZA	no	no	yes	yes
2289036	pncA	P69R	PZA	no	no	no	yes
2289038	pncA	W68C	PZA	no	no	yes	no
2289038	pncA	W68Stop	PZA	no	no	yes	yes
2289039	pncA	W68L	PZA	no	no	no	yes
2289039	pncA	W68Stop	PZA	no	no	yes	yes
2289039	pncA	W68S	PZA	no	no	yes	yes
2289040	pncA	W68R	PZA	no	no	yes	yes
2289040	pncA	W68G	PZA	no	no	yes	yes
2289043	pncA	S67P	PZA	no	no	yes	yes
2289046	pncA	S66P	PZA	no	no	no	yes
2289049	pncA	A193AT	PZA	no	no	yes	yes
2289050	pncA	Y64Stop	PZA	no	no	yes	no
2289052	pncA	Y64D	PZA	no	no	yes	yes
2289054	pncA	D63G	PZA	no	no	yes	yes
2289054	pncA	D63A	PZA	no	no	no	yes
2289055	pncA	D63H	PZA	no	no	no	yes
2289057	pncA	P62L	PZA	no	no	yes	yes
2289057	pncA	P62R	PZA	no	no	no	yes
2289061	pncA	T61P	PZA	no	no	yes	yes
2289067	pncA	S59P	PZA	no	no	no	yes
2289068	pncA	F58L	PZA	no	no	yes	yes
2289069	pncA	F58S	PZA	no	no	no	yes
2289069	pncA	AA173A	PZA	no	no	no	yes
2289070	pncA	F58L	PZA	no	no	yes	yes
2289071	pncA	H57Q	PZA	no	no	yes	no
2289072	pncA	H57L	PZA	no	no	no	yes
2289072	pncA	H57R	PZA	no	no	yes	yes
2289072	pncA	H57P	PZA	no	no	yes	yes
2289073	pncA	H57D	PZA	no	no	yes	no
2289073	pncA	H57Y	PZA	no	no	yes	yes
2289073	pncA	H57N	PZA	no	no	no	yes
2289079	pncA	CC163C	PZA	no	no	no	yes
2289079	pncA	C163CA	PZA	no	no	no	yes
2289080	pncA	CG162C	PZA	no	no	no	yes
2289081	pncA	P54R	PZA	no	no	yes	no
2289081	pncA	P54L	PZA	no	no	yes	yes
2289081	pncA	P54Q	PZA	no	no	yes	yes
2289082	pncA	P54S	PZA	no	no	yes	no
2289082	pncA	P54T	PZA	no	no	no	yes
2289083	pncA	GT159G	PZA	no	no	no	yes
2289084	pncA	D53A	PZA	no	no	no	yes
2289085	pncA	D53N	PZA	no	no	no	yes
2289089	pncA	H51Q	PZA	no	no	yes	yes
2289090	pncA	H51R	PZA	no	no	yes	yes
2289090	pncA	H51P	PZA	no	no	yes	yes
2289091	pncA	GGAAGTCCTTGGTTGCCACGACGTGATGGTAGTC151G	PZA	no	no	no	yes
2289091	pncA	H51Y	PZA	no	no	yes	yes
2289091	pncA	H51N	PZA	no	no	no	yes
2289096	pncA	D49V	PZA	no	no	no	yes
2289096	pncA	D49G	PZA	no	no	yes	yes
2289096	pncA	D49A	PZA	no	no	yes	yes
2289097	pncA	D49N	PZA	no	no	yes	yes
2289097	pncA	D49H	PZA	no	no	no	yes
2289100	pncA	K48E	PZA	no	no	yes	no
2289100	pncA	K48Stop	PZA	no	no	yes	no
2289102	pncA	T47S	PZA	no	no	no	yes
2289103	pncA	T47S	PZA	no	no	no	yes
2289103	pncA	T47A	PZA	no	no	yes	yes
2289103	pncA	T47P	PZA	no	no	yes	yes
2289105	pncA	A46V	PZA	no	no	no	yes
2289105	pncA	A46E	PZA	no	no	no	yes
2289105	pncA	G137GC	PZA	no	no	no	yes
2289106	pncA	A46P	PZA	no	no	no	yes
2289108	pncA	V45G	PZA	no	no	yes	yes
2289111	pncA	V44G	PZA	no	no	yes	yes
2289114	pncA	H43P	PZA	no	no	no	yes
2289119	pncA	Y41Stop	PZA	no	no	no	yes
2289121	pncA	Y41H	PZA	no	no	no	yes
2289130	pncA	CTTCGGCCAGGTAGTCGCTGATGGC112C	PZA	no	no	no	yes
2289133	pncA	E37Stop	PZA	no	no	yes	yes
2289138	pncA	L35R	PZA	no	no	no	yes
2289138	pncA	L35P	PZA	no	no	yes	yes
2289140	pncA	Y34Stop	PZA	no	no	yes	yes
2289141	pncA	T101TA	PZA	no	no	no	yes
2289141	pncA	Y34S	PZA	no	no	no	yes
2289142	pncA	Y34D	PZA	no	no	no	yes
2289150	pncA	I31S	PZA	no	no	yes	yes
2289157	pncA	GG85G	PZA	no	no	no	yes
2289159	pncA	A28D	PZA	no	no	yes	yes
2289162	pncA	L27P	PZA	no	no	yes	yes
2289165	pncA	A26G	PZA	no	no	no	yes
2289170	pncA	GC72G	PZA	no	no	no	yes
2289171	pncA	CC71C	PZA	no	no	no	yes
2289171	pncA	G24D	PZA	no	no	yes	yes
2289172	pncA	G24R	PZA	no	no	no	yes
2289174	pncA	G23V	PZA	no	no	no	yes
2289177	pncA	GT65G	PZA	no	no	no	yes
2289180	pncA	V21G	PZA	no	no	yes	yes
2289182	pncA	CG60C	PZA	no	no	no	yes
2289186	pncA	L19R	PZA	no	no	no	yes
2289186	pncA	L19P	PZA	no	no	yes	yes
2289189	pncA	G53GCC	PZA	no	no	no	yes
2289190	pncA	S18P	PZA	no	no	no	yes
2289192	pncA	G17V	PZA	no	no	no	yes
2289192	pncA	G17D	PZA	no	no	no	yes
2289193	pncA	G17S	PZA	no	no	yes	no
2289194	pncA	AC48A	PZA	no	no	no	yes
2289200	pncA	C14Stop	PZA	no	no	yes	yes
2289200	pncA	C14W	PZA	no	no	no	yes
2289201	pncA	C14Y	PZA	no	no	yes	yes
2289202	pncA	C14G	PZA	no	no	no	yes
2289202	pncA	C14R	PZA	no	no	yes	yes
2289203	pncA	F13L	PZA	no	no	yes	yes
2289204	pncA	F13S	PZA	no	no	yes	yes
2289205	pncA	F13L	PZA	no	no	yes	yes
2289206	pncA	D12E	PZA	no	no	yes	no
2289207	pncA	D12A	PZA	no	no	yes	yes
2289208	pncA	D12N	PZA	no	no	yes	yes
2289213	pncA	Q10R	PZA	no	no	yes	yes
2289213	pncA	Q10P	PZA	no	no	yes	yes
2289213	pncA	TG29T	PZA	no	no	no	yes
2289214	pncA	Q10Stop	PZA	no	no	no	yes
2289214	pncA	Q10K	PZA	no	no	yes	yes
2289216	pncA	V9G	PZA	no	no	yes	yes
2289216	pncA	V9A	PZA	no	no	yes	yes
2289217	pncA	V9L	PZA	no	no	no	yes
2289218	pncA	D8E	PZA	no	no	yes	yes
2289219	pncA	D8G	PZA	no	no	yes	yes
2289219	pncA	D8A	PZA	no	no	yes	yes
2289220	pncA	D8Y	PZA	no	no	no	yes
2289220	pncA	D8N	PZA	no	no	yes	yes
2289222	pncA	V7D	PZA	no	no	yes	yes
2289222	pncA	V7G	PZA	no	no	yes	yes
2289223	pncA	V7F	PZA	no	no	yes	yes
2289223	pncA	V7I	PZA	no	no	no	yes
2289225	pncA	I6T	PZA	no	no	yes	no
2289225	pncA	I6S	PZA	no	no	no	yes
2289226	pncA	T16TG	PZA	no	no	yes	no
2289226	pncA	I6L	PZA	no	no	no	yes
2289228	pncA	I5S	PZA	no	no	no	yes
2289230	pncA	CAACGCCCGCAT12C	PZA	no	no	no	yes
2289231	pncA	L4W	PZA	no	no	yes	yes
2289231	pncA	L4S	PZA	no	no	yes	yes
2289233	pncA	CGCCCGCAT9C	PZA	no	no	no	yes
2289234	pncA	A3E	PZA	no	no	yes	yes
2289235	pncA	A3P	PZA	no	no	yes	yes
2289239	pncA	M1I	PZA	no	no	yes	yes
2289240	pncA	M1K	PZA	no	no	yes	no
2289240	pncA	M1T	PZA	no	no	yes	yes
2289248	pncA_promoter	A-7G	PZA	no	no	yes	yes
2289251	pncA_promoter	A-10G	PZA	no	no	no	yes
2289252	pncA_promoter	T-11C	PZA	no	no	yes	yes
2289252	pncA_promoter	T-11G	PZA	no	no	yes	yes
2289253	pncA_promoter	A-12C	PZA	no	no	no	yes
2289253	pncA_promoter	A-12G	PZA	no	no	no	yes
2518310	kasA	D66N	INH	no	no	no	yes
2518345	kasA	M77I	INH	no	no	no	yes
2518476	kasA	R121K	INH	no	no	no	yes
2518919	kasA	G269S	INH	no	no	no	yes
2519048	kasA	G312S	INH	no	no	no	yes
2519274	kasA	G387D	INH	no	no	no	yes
2519351	kasA	F413L	INH	no	no	no	yes
2519353	kasA	F413L	INH	no	no	no	yes
2715340	eis_promoter	G-8T	KAN	no	no	no	yes
2715342	eis_promoter	C-10T	KAN	no	yes	yes	yes
2715342	eis_promoter	C-10G	KAN	no	no	yes	yes
2715344	eis_promoter	G-12A	KAN	no	no	no	yes
2715345	eis_promoter	T-13C	KAN	no	no	no	yes
2715346	eis_promoter	G-14A	KAN	no	no	yes	yes
2715347	eis_promoter	G-15C	KAN	no	no	no	yes
2715369	eis_promoter	C-37A	KAN	no	no	no	yes
2715385	eis_promoter	A-53C	KAN	no	no	no	yes
2715386	eis_promoter	C-54A	KAN	no	no	no	yes
2726112	ahpC_promoter	C-81T	INH	no	no	no	yes
2726119	ahpC_promoter	G-74A	INH	no	no	no	yes
2726127	ahpC_promoter	G-66A	INH	no	no	no	yes
2726136	ahpC_promoter	C-57T	INH	no	no	yes	no
2726139	ahpC_promoter	C-54T	INH	no	no	no	yes
2726141	ahpC_promoter	C-52T	INH	no	no	no	yes
2726142	ahpC_promoter	G-51T	INH	no	no	no	yes
2726144	ahpC_promoter	T-49G	INH	no	no	no	yes
2726145	ahpC_promoter	G-48A	INH	no	no	yes	yes
2726145	ahpC_promoter	G-48T	INH	no	no	yes	yes
2726149	ahpC_promoter	T-44A	INH	no	no	no	yes
2726154	ahpC_promoter	C-39T	INH	no	no	no	yes
2726173	ahpC_promoter	C-20T	INH	no	no	no	yes
2726188	ahpC_promoter	G-5A	INH	no	no	no	yes
2726189	ahpC_promoter	A-4G	INH	no	no	no	yes
2726196	ahpC	P2S	INH	no	no	no	yes
2726206	ahpC	T5I	INH	no	no	no	yes
2726220	ahpC	F10I	INH	no	no	no	yes
2726289	ahpC	D33N	INH	no	no	no	yes
2726409	ahpC	D73H	INH	no	no	no	yes
2726418	ahpC	E76K	INH	no	no	no	yes
2726764	ahpC	L191R	INH	no	no	no	yes
3073808	thyA	R222G	PAS	no	no	yes	yes
3073868	thyA	T202A	PAS	no	no	no	yes
3877949	rpoA	T187A	RMP	yes	no	no	no
3877949	rpoA	T187P	RMP	yes	no	no	no
3877960	rpoA	V183A	RMP	yes	no	no	no
3877960	rpoA	V183G	RMP	yes	no	no	no
4240423	embC	E187E	EMB	no	no	no	yes
4240592	embC	A244T	EMB	no	no	no	yes
4240601	embC	A247P	EMB	no	no	no	yes
4240614	embC	L251R	EMB	no	no	no	yes
4240623	embC	A254G	EMB	no	no	no	yes
4240676	embC	G272S	EMB	no	no	no	yes
4240715	embC	H285Y	EMB	no	no	no	yes
4240721	embC	V287F	EMB	no	no	no	yes
4240724	embC	G288W	EMB	no	no	no	yes
4240725	embC	G288V	EMB	no	no	no	yes
4240748	embC	Y296H	EMB	no	no	no	yes
4240749	embC	Y296S	EMB	no	no	no	yes
4240751	embC	I297L	EMB	no	no	no	yes
4240752	embC	I297T	EMB	no	no	no	yes
4240761	embC	M300R	EMB	no	no	no	yes
4240766	embC	R302G	EMB	no	no	no	yes
4240770	embC	V303G	EMB	no	no	no	yes
4240781	embC	A307T	EMB	no	no	no	yes
4240785	embC	G308D	EMB	no	no	no	yes
4240787	embC	Y309N	EMB	no	no	no	yes
4240791	embC	M310K	EMB	no	no	no	yes
4240835	embC	G325S	EMB	no	no	no	yes
4240838	embC	W326R	EMB	no	no	no	yes
4240841	embC	Y327N	EMB	no	no	no	yes
4241078	embC	I406V	EMB	no	no	yes	no
4242198	embC	A779V	EMB	no	no	no	yes
4243217	embA_promoter	C-16T	EMB	no	no	no	yes
4243221	embA_promoter	C-12T	EMB	no	no	yes	yes
4243222	embA_promoter	C-11A	EMB	no	no	no	yes
4243225	embA	C-8A	EMB	no	no	yes	no
4243242	embA	D4N	EMB	no	no	yes	yes
4243245	embA	G5S	EMB	no	no	yes	no
4243833	embA	A201T	EMB	no	no	yes	no
4244193	embA	G321S	EMB	no	no	yes	yes
4244281	embA	G350D	EMB	no	no	yes	yes
4244617	embA	A462V	EMB	no	no	yes	yes
4245730	embA	D833A	EMB	no	no	yes	yes
4246734	embB	L74R	EMB	no	no	yes	no
4247175	embB	A221G	EMB	no	no	no	yes
4247186	embB	A225S	EMB	no	no	no	yes
4247193	embB	V227G	EMB	no	no	no	yes
4247229	embB	L239P	EMB	no	no	no	yes
4247231	embB	D240H	EMB	no	no	no	yes
4247282	embB	R257W	EMB	no	no	no	yes
4247325	embB	A271V	EMB	no	no	no	yes
4247327	embB	S272C	EMB	no	no	no	yes
4247328	embB	S272I	EMB	no	no	no	yes
4247334	embB	R274P	EMB	no	no	no	yes
4247354	embB	A281P	EMB	no	no	no	yes
4247357	embB	V282L	EMB	no	no	no	yes
4247358	embB	V282G	EMB	no	no	no	yes
4247366	embB	F285L	EMB	no	no	no	yes
4247368	embB	F285L	EMB	no	no	no	yes
4247372	embB	F287V	EMB	no	no	no	yes
4247373	embB	F287C	EMB	no	no	no	yes
4247391	embB	I293N	EMB	no	no	no	yes
4247393	embB	G294S	EMB	no	no	no	yes
4247399	embB	N296H	EMB	no	no	no	yes
4247401	embB	N296K	EMB	no	no	no	yes
4247402	embB	S297A	EMB	no	no	yes	yes
4247403	embB	S297L	EMB	no	no	no	yes
4247406	embB	S298W	EMB	no	no	no	yes
4247410	embB	D299E	EMB	no	no	no	yes
4247429	embB	M306X	EMB	no	yes	no	no
4247429	embB	M306L	EMB	yes	no	no	no
4247429	embB	M306L	EMB	no	yes	yes	yes
4247429	embB	M306V	EMB	yes	yes	yes	yes
4247430	embB	M306X	EMB	no	yes	no	no
4247430	embB	M306T	EMB	no	yes	yes	yes
4247431	embB	M306X	EMB	no	yes	no	no
4247431	embB	M306I	EMB	yes	yes	yes	yes
4247439	embB	V309G	EMB	no	no	no	yes
4247444	embB	D311H	EMB	no	no	no	yes
4247445	embB	D311G	EMB	no	no	no	yes
4247448	embB	H312R	EMB	no	no	no	yes
4247451	embB	A313V	EMB	no	no	no	yes
4247454	embB	G314A	EMB	no	no	no	yes
4247457	embB	Y315C	EMB	no	no	no	yes
4247462	embB	S317T	EMB	no	no	no	yes
4247465	embB	N318H	EMB	no	no	no	yes
4247466	embB	N318S	EMB	no	no	no	yes
4247467	embB	N318K	EMB	no	no	no	yes
4247468	embB	Y319N	EMB	no	no	no	yes
4247469	embB	Y319S	EMB	no	no	yes	yes
4247469	embB	Y319C	EMB	no	no	no	yes
4247471	embB	F320L	EMB	no	no	no	yes
4247473	embB	F320L	EMB	no	no	no	yes
4247495	embB	GA982G	EMB	no	no	no	yes
4247495	embB	D328Y	EMB	no	no	yes	yes
4247496	embB	D328V	EMB	no	no	no	yes
4247496	embB	D328G	EMB	no	no	yes	yes
4247501	embB	F330V	EMB	no	no	no	yes
4247504	embB	G331R	EMB	no	no	no	yes
4247507	embB	W332R	EMB	no	no	yes	no
4247508	embB	W332L	EMB	no	no	no	yes
4247510	embB	Y333H	EMB	no	no	no	yes
4247513	embB	Y334H	EMB	no	no	yes	yes
4247552	embB	S347C	EMB	no	no	no	yes
4247553	embB	S347I	EMB	no	no	no	yes
4247553	embB	S347T	EMB	no	no	no	yes
4247573	embB	D354N	EMB	no	no	yes	no
4247574	embB	D354A	EMB	no	no	no	yes
4247579	embB	A356S	EMB	no	no	no	yes
4247580	embB	A356V	EMB	no	no	no	yes
4247582	embB	A357S	EMB	no	no	no	yes
4247583	embB	A357V	EMB	no	no	no	yes
4247586	embB	G358V	EMB	no	no	no	yes
4247588	embB	L359I	EMB	no	no	no	yes
4247591	embB	V360M	EMB	no	no	no	yes
4247609	embB	S366P	EMB	no	no	no	yes
4247613	embB	R367P	EMB	no	no	no	yes
4247615	embB	E368Q	EMB	no	no	no	yes
4247616	embB	E368A	EMB	no	no	no	yes
4247617	embB	E368D	EMB	no	no	no	yes
4247618	embB	V369L	EMB	no	no	no	yes
4247619	embB	V369A	EMB	no	no	no	yes
4247622	embB	L370R	EMB	no	no	no	yes
4247625	embB	P371R	EMB	no	no	no	yes
4247634	embB	G374V	EMB	no	no	no	yes
4247636	embB	P375A	EMB	no	no	no	yes
4247642	embB	V377M	EMB	no	no	no	yes
4247643	embB	V377G	EMB	no	no	no	yes
4247645	embB	E378K	EMB	no	no	no	yes
4247648	embB	A379T	EMB	no	no	no	yes
4247649	embB	A379D	EMB	no	no	no	yes
4247651	embB	S380R	EMB	no	no	no	yes
4247652	embB	S380N	EMB	no	no	no	yes
4247653	embB	S380R	EMB	no	no	no	yes
4247663	embB	Y384N	EMB	no	no	no	yes
4247676	embB	A388G	EMB	no	no	no	yes
4247696	embB	W395R	EMB	no	no	no	yes
4247698	embB	W395C	EMB	no	no	no	yes
4247702	embB	P397T	EMB	no	no	no	yes
4247703	embB	P397Q	EMB	no	no	no	yes
4247706	embB	F398Y	EMB	no	no	no	yes
4247708	embB	N399H	EMB	no	no	no	yes
4247708	embB	N399D	EMB	no	no	no	yes
4247713	embB	N400K	EMB	no	no	no	yes
4247714	embB	G401S	EMB	no	no	no	yes
4247717	embB	L402V	EMB	no	no	yes	no
4247723	embB	P404S	EMB	no	no	yes	yes
4247728	embB	E405D	EMB	no	no	no	yes
4247729	embB	G406S	EMB	no	yes	yes	yes
4247729	embB	G406C	EMB	no	no	yes	yes
4247730	embB	G406D	EMB	no	yes	yes	yes
4247730	embB	G406A	EMB	yes	no	yes	yes
4247748	embB	S412L	EMB	no	no	no	yes
4247782	embB	M423I	EMB	no	no	no	yes
4247802	embB	P430L	EMB	no	no	no	yes
4247804	embB	A431T	EMB	no	no	no	yes
4247817	embB	V435G	EMB	no	no	no	yes
4247820	embB	V436G	EMB	no	no	no	yes
4247822	embB	T437A	EMB	no	no	no	yes
4247850	embB	P446H	EMB	no	no	no	yes
4247856	embB	G448V	EMB	no	no	no	yes
4247863	embB	I450M	EMB	no	no	yes	no
4247867	embB	V452L	EMB	no	no	no	yes
4247873	embB	A454T	EMB	no	no	yes	no
4247889	embB	G459A	EMB	no	no	no	yes
4247891	embB	R460C	EMB	no	no	no	yes
4247892	embB	R460L	EMB	no	no	no	yes
4247894	embB	P461S	EMB	no	no	no	yes
4247919	embB	R469P	EMB	no	no	no	yes
4247925	embB	R471P	EMB	no	no	no	yes
4247959	embB	M482I	EMB	no	no	no	yes
4248002	embB	Q497K	EMB	no	no	yes	yes
4248003	embB	Q497P	EMB	no	no	no	yes
4248003	embB	Q497R	EMB	yes	no	yes	yes
4248025	embB	E504D	EMB	no	no	no	yes
4248033	embB	R507K	EMB	no	no	no	yes
4248488	embB	A659T	EMB	no	no	no	yes
4248747	embB	G745D	EMB	no	no	yes	yes
4249071	embB	Q853P	EMB	no	no	no	yes
4249389	embB	D959A	EMB	no	no	no	yes
4249512	embB	M1000R	EMB	no	no	no	yes
4249518	embB	H1002R	EMB	no	no	yes	yes
4249583	embB	D1024N	EMB	no	no	no	yes
4249757	embB	T1082A	EMB	no	no	no	yes
4326087	ethA	R463S	ETH	no	no	yes	yes
4326093	ethA	Y461H	ETH	no	no	no	yes
4326150	ethA	AGC1324A	ETH	no	no	no	yes
4326183	ethA	AG1291A	ETH	no	no	no	yes
4326236	ethA	G413D	ETH	no	no	yes	yes
4326267	ethA	C403G	ETH	no	no	no	yes
4326284	ethA	L397R	ETH	no	no	no	yes
4326300	ethA	T392A	ETH	no	no	yes	yes
4326317	ethA	Y386C	ETH	no	no	no	yes
4326320	ethA	G385D	ETH	no	no	yes	yes
4326333	ethA	A381P	ETH	no	no	yes	yes
4326449	ethA	T342K	ETH	no	no	yes	yes
4326461	ethA	I338S	ETH	no	no	yes	yes
4326476	ethA	L333R	ETH	no	no	no	yes
4326488	ethA	S329L	ETH	no	no	no	yes
4326659	ethA	L272P	ETH	no	no	no	yes
4326669	ethA	Q269Stop	ETH	no	no	no	yes
4326705	ethA	GC769G	ETH	no	no	no	yes
4326738	ethA	Q246Stop	ETH	no	no	yes	yes
4326770	ethA	TA704T	ETH	no	no	no	yes
4326780	ethA	T232A	ETH	no	no	no	yes
4326807	ethA	E223K	ETH	no	no	yes	yes
4326917	ethA	T186K	ETH	no	no	yes	yes
4326980	ethA	Q165P	ETH	no	no	no	yes
4327224	ethA	Y84D	ETH	no	no	yes	yes
4327292	ethA	T61M	ETH	no	no	no	yes
4327301	ethA	D58A	ETH	no	no	yes	yes
4327307	ethA	D56A	ETH	no	no	yes	no
4327322	ethA	P51L	ETH	no	no	yes	yes
4327346	ethA	G43D	ETH	no	no	yes	no
4327347	ethA	G43C	ETH	no	no	yes	yes
4327347	ethA	G43S	ETH	no	no	no	yes
4327363	ethA	CT111C	ETH	no	no	no	yes
4327409	ethA	H22P	ETH	no	no	no	yes
4327442	ethA	G11A	ETH	no	no	no	yes
4327472	ethA	M1R	ETH	no	no	no	yes
4327831	ethR	A95T	ETH	no	no	no	yes
4327876	ethR	F110L	ETH	no	no	no	yes
4327878	ethR	F110L	ETH	no	no	no	yes
4407604	gidB	A200E	SM	no	no	yes	no
4407790	gidB	A138V	SM	no	no	yes	no
4407824	gidB	Q127Stop	SM	no	no	yes	no
4407931	gidB	L91P	SM	no	no	yes	no
4407940	gidB	V88A	SM	no	no	yes	no
4407992	gidB	G71R	SM	no	no	yes	no
4408009	gidB	V65G	SM	no	no	yes	no
4408102	gidB	G34A	SM	no	no	yes	no
-	embB	G406P	EMB	no	no	no	yes
-	embR	L303E	EMB	no	no	no	yes
-	gyrA	D94F	FQ	no	no	no	yes
-	ahpC	L3K	INH	no	no	no	yes
-	katG	G309F	INH	no	no	no	yes
-	pncA	F94P	PZA	no	no	no	yes
-	rpoB	S450Y	RMP	no	no	no	yes
1674484/1674485	inhA	I95P	ETH	no	no	no	yes
1674484/1674485	inhA	I95P	INH	no	no	no	yes
2154752/2154751/2154750	katG	E454R	INH	no	no	no	yes
2154887/2154886	katG	A409R	INH	no	no	no	yes
2155150/2155149	katG	W321S	INH	no	no	no	yes
2155159/2155158	katG	E318V	INH	no	no	no	yes
2155168/2155167	katG	S315T	INH	no	no	yes	yes
2155169/2155168/2155167	katG	S315L	INH	no	no	no	yes
2155273/2155272	katG	P280H	INH	no	no	no	yes
2155556/2155555	katG	G186H	INH	no	no	no	yes
2155790/2155789/2155788	katG	H108E	INH	no	no	no	yes
2288728/2288727	pncA	L172A	PZA	no	no	no	yes
2288962/2288961	pncA	F94P	PZA	no	no	no	yes
2289168/2289167	pncA	A25E	PZA	no	no	no	yes
2289174/2289173	pncA	G23V	PZA	no	no	no	yes
2289213/2289212	pncA	Q10P	PZA	no	no	yes	yes
2289217/2289216	pncA	V9S	PZA	no	no	no	yes
761083/761084	rpoB	G426D	RMP	no	no	no	yes
761085/761086	rpoB	T427H	RMP	no	no	no	yes
761088/761089/761090	rpoB	S428Q	RMP	no	no	no	yes
761100/761101/761102	rpoB	Q432N	RMP	no	no	no	yes
761109/761110	rpoB	D435F	RMP	no	no	no	yes
761110/761111	rpoB	D435V	RMP	no	no	yes	yes
761127/761128	rpoB	S441Q	RMP	no	no	no	yes
761139/761140	rpoB	H445F	RMP	no	no	no	yes
761139/761140	rpoB	H445G	RMP	no	no	no	yes
761140/761141	rpoB	H445L	RMP	no	no	yes	yes
761146/761147	rpoB	R447P	RMP	no	no	no	yes
761154/761155	rpoB	S450Q	RMP	yes	no	no	yes
761155/761156	rpoB	S450F	RMP	yes	no	no	yes
761155/761156	rpoB	S450Y	RMP	yes	no	no	yes
761161/761162	rpoB	L452P	RMP	no	no	yes	yes
