# Supplementary material for: Mycobacterium tuberculosis resistance prediction and lineage classification from genome sequencing: comparison of automated analysis tools
Source: Sci Rep. 2017 Apr 20;7:46327. doi: 10.1038/srep46327 (PMC7365310; doi:10.1038/srep46327)
Supplement: Supplementary file 5 — Supplementary Dataset S4 (XLS 61 kb) [file 41598_2017_BFsrep46327_MOESM22_ESM.xls]

## Sheet: INH
Isoniazid
		CASTB										CASTB
		R	S	N								R	S	N
Sanger	R	25	3	28						DST	R	24	5	29
	S	0	63	63							S	1	61	62
	N	25	66	91							N	25	66	91
		KvarQ										KvarQ
		R	S	N								R	S	N
Sanger	R	24	4	28						DST	R	23	6	29
	S	0	63	63							S	1	61	62
	N	24	67	91							N	24	67	91
		Mykrobe Predictor TB										Mykrobe Predictor TB
		R	S	N								R	S	N
Sanger	R	25	3	28						DST	R	23	6	29
	S	0	63	63							S	3	59	62
	N	25	66	91		1 one sample not inhA sequenced					N	26	65	91
						2kasA resistance-gene and ahpC not Sanger sequenced
		PhyResSE										PhyResSE
		R	S	N								R	S	N
Sanger	R	28	0	28						DST	R	27	2	29
	S	11	62	63							S	2	60	62
	N	29	62	91							N	29	62	91
		TBProfiler										TBProfiler
		R	S	N								R	S	N
Sanger	R	26	2	28						DST	R	26	3	29
	S	101,2	53	63							S	10	52	62
	N	26	55	91							N	36	55	91

## Sheet: RMP
Rifampicin
		CASTB									CASTB
		R	S	N							R	S	N
Sanger	R	17	1	18					DST	R	14	0	14
	S	0	73	73						S	3	74	77
	N	17	75	91						N	17	75	91
		KvarQ									KvarQ
		R	S	N							R	S	N
Sanger	R	17	1	18					DST	R	13	1	14
	S	0	73	73						S	4	73	77
	N	17	74	91						N	17	74	91
		Mykrobe Predictor TB									Mykrobe Predictor TB
		R	S	N							R	S	N
Sanger	R	18	0	18		1 low-frequency variants			DST	R	14	0	14
	S	1 (7 1 )	72 (65)	73						S	5	72	77
	N	19 (26)	72 (65)	91						N	19	72	91
		PhyResSE									PhyResSE
		R	S	N							R	S	N
Sanger	R	18	0	18					DST	R	14	0	14
	S	1	72	73						S	5	72	77
	N	19	72	91						N	19	72	91
		TBProfiler									TBProfiler
		R	S	N							R	S	N
Sanger	R	18	0	18					DST	R	14	0	14
	S	1	72	73						S	5	72	77
	N	19	72	91						N	19	72	91

## Sheet: SM
Streptomycin
		CASTB									CASTB
		R	S	N							R	S	N
Sanger	R	11	26	37					DST	R	11	26	37
	S	0	54	54						S	0	54	54
	N	11	80	91						N	11	80	91
		KvarQ									KvarQ
		R	S	N							R	S	N
Sanger	R	21	16	37					DST	R	21	16	37
	S	0	54	54						S	0	54	54
	N	21	70	91						N	21	70	91
		Mykrobe Predictor TB									Mykrobe Predictor TB
		R	S	N							R	S	N
Sanger	R	21	16	37					DST	R	21	16	37
	S	0	54	54						S	0	54	54
	N	21	70	91						N	21	70	91
		PhyResSE									PhyResSE
		R	S	N							R	S	N
Sanger	R	32	5	37					DST	R	31	6	37
	S	0	54	54						S	1	53	54
	N	32	59	91						N	32	59	91
		TBProfiler									TBProfiler
		R	S	N							R	S	N
Sanger	R	21	16	37					DST	R	21	16	37
	S	0	54	54						S	0	54	54
	N	21	70	91						N	21	70	91

## Sheet: EMB
Ethambutol
		CASTB								CASTB
		R	S	N						R	S	N
Sanger	R	8	7	15				DST	R	8	6	14
	S	0	76	76					S	0	77	77
	N	8	83	91					N	8	73	91
		KvarQ								KvarQ
		R	S	N						R	S	N
Sanger	R	8	7	15				DST	R	7	7	14
	S	0	76	76					S	1	76	77
	N	8	83	91					N	8	83	91
		Mykrobe Predictor TB								Mykrobe Predictor TB
		R	S	N						R	S	N
Sanger	R	7	8	15				DST	R	7	7	14
	S	1	75	76					S	1	76	77
	N	8	83	91					N	8	83	91
		PhyResSE								PhyResSE
		R	S	N						R	S	N
Sanger	R	14	1	15				DST	R	12	2	14
	S	0	76	76					S	2	75	77
	N	14	77	91					N	14	77	91
		TBProfiler								TBProfiler
		R	S	N						R	S	N
Sanger	R	14	1	15				DST	R	12	2	14
	S	11	75	76					S	3	74	77
	N	15	76	91					N	15	76	91
		1 Position not Sanger sequenced

## Sheet: PZA
Pyrazinamid
		CASTB								CASTB
		R	S	N						R	S	N
Sanger	R	5	6	11				DST	R	4	5	9
	S	0	80	80					S	1	81	82
	N	5	86	91					N	5	86	91
		KvarQ								KvarQ
		R	S	N						R	S	N
Sanger	R	5	6	11				DST	R	2	7	9
	S	0	80	80					S	3	79	82
	N	5	86	91					N	5	86	91
		Mykrobe Predictor TB								Mykrobe Predictor TB
		R	S	N						R	S	N
Sanger	R	n.a.	n.a.	11				DST	R	n.a.	n.a.	9
	S	n.a.	n.a.	80					S	n.a.	n.a.	82
	N	n.a.	n.a.	91					N	n.a.	n.a.	91
		PhyResSE								PhyResSE
		R	S	N						R	S	N
Sanger	R	8	3	11				DST	R	6	3	9
	S	11	79	80					S	3	79	82
	N	9	82	91					N	9	82	91
		TBProfiler								TBProfiler
		R	S	N						R	S	N
Sanger	R	6	5	11				DST	R	4	5	9
	S	11	79	80					S	3	79	82
	N	7	84	91					N	7	84	91
		1 Position covered by reverse primer

## Sheet: SensSpec
a) Compared to Sanger-sequencing results
Antibiotic	Sanger		CASTB		KvarQ		Mykrobe Predictor TB		PhyResSE		TBProfiler
	#R	#S	Sens	Spec	Sens	Spec	Sens	Spec	Sens	Spec	Sens	Spec
INH	28	63	0.89 (0.72, 0.98)	1.00 (0.92, 1.00)	0.86 (0.67,0.96)	1.00 (0.92, 1.00)	0.89 (0.72, 0.98)	1.00 (0.92, 1.00)	1.00 (0.82, 1.00)	0.98 (0.91, 1.00)	0.93 (0.76, 0.99)	0.84 (0.73,0.92)
RMP	18	73	0.94 (0.73, 1.00)	1.00 (0.93, 1.00)	0.94 (0.73, 1.00)	1.00 (0.93, 1.00)	1.00 (0.74, 1.00)	0.99 (0.93, 1.00)	1.00 (0.74, 1.00)	0.99 (0.93, 1.00)	1.00 (0.74, 1.00)	0.99 (0.93, 1.00)
SM	37	54	0.30 (0.16, 0.47)	1.00 (0.90, 1.00)	0.57 (0.39, 0.73)	1.00 (0.90, 1.00)	0.57 (0.39, 0.73)	1.00 (0.90, 1.00)	0.86 (0.71, 0.95)	1.00 (0.90, 1.00)	0.57 (0.39, 0.73)	1.00 (0.90, 1.00)
EMB	15	76	0.53 (0.27, 0.79)	1.00 (0.93, 1.00)	0.53 (0.27, 0.79)	1.00 (0.93, 1.00)	0.47 (0.21, 0.73)	0.99 (0.93, 1.00)	0.93 (0.68, 1.00)	1.00 (0.93, 1.00)	0.93 (0.68, 1.00)	0.98 (0.93, 1.00)
PZA	11	80	0.45 (0.17, 0.77)	1.00 (0.93, 1.00)	0.45 (0.17, 0.77)	1.00 (0.93, 1.00)	n.a.	n.a.	0.73 (0.39, 0.94)	0.99 (0.93, 1.00)	0.55 (0.23, 0.83)	0.99 (0.93, 1.00)
b) Compared to DST results
Antibiotic	DST		CASTB		KvarQ		Mykrobe Predictor TB		PhyResSE		TBProfiler
	#R	#S	Sens	Spec	Sens	Spec	Sens	Spec	Sens	Spec	Sens	Spec
INH	29	62	0.83 (0.64, 0.94)	0.98 (0.91, 1.00)	0.79 (0.60, 0.92)	0.98 (0.91, 1.00)	0.79 (0.60, 0.92)	0.95 (0.87, 0.99)	0.93 (0.77, 0.99)	0.97 (0.89, 1.00)	0.90 (0.73, 0.98)	0.84 (0.72, 0.92)
RMP	14	77	1.00 (0.68, 1.00)	0.96 (0.89, 0.99)	0.93 (0.66, 1.00)	0.95 (0.87, 0.99)	1.00 (0.68, 1.00)	0.94 (0.85, 0.98)	1.00 (0.68, 1.00)	0.94 (0.85, 0.98)	1.00 (0.68, 1.00)	0.94 (0.85, 0.98)
SM	37	54	0.30 (0.16, 0.47)	1.00 (0.90, 1.00)	0.57 (0.39, 0.73)	1.00 (0.90, 1.00)	0.57 (0.39, 0.73)	1.00 (0.90, 1.00)	0.84 (0.68, 0.94)	0.98 (0.90, 1.00)	0.57 (0.39, 0.73)	1.00 (0.90, 1.00)
EMB	14	77	0.57 (0.29, 0.82)	1.00 (0.93, 1.00)	0.50 (0.23, 0.77)	0.99 (0.93, 1.00)	0.50 (0.23, 0.77)	0.99 (0.93, 1.00)	0.86 (0.57, 0.98)	0.97 (0.91, 1.00)	0.86 (0.57, 0.98)	0.96 (0.89, 0.99)
PZA	9	82	0.44 (0.14, 0.79)	0.99 (0.93, 1.00)	0.22 (0.03, 0.60)	0.96 (0.90, 0.99)	n.a.	n.a.	0.67 (0.30, 0.93)	0.96 (0.90, 0.99)	0.44 (0.14, 0.79)	0.96 (0.90, 0.99)
