# Supplementary material for: Mycobacterium tuberculosis resistance prediction and lineage classification from genome sequencing: comparison of automated analysis tools
Source: Sci Rep. 2017 Apr 20;7:46327. doi: 10.1038/srep46327 (PMC7365310; doi:10.1038/srep46327)
Supplement: Supplementary file 6 — Supplementary Dataset S5 (XLS 33 kb) [file 41598_2017_BFsrep46327_MOESM23_ESM.xls]

## Sheet: Tabelle1
S5. Resistance mutations reported by at least on WGS analysis tool that fell into areas for which no Sanger data were available.
ID	ERR	Antibiotic	pDST	Gene	Mutation	Tools	Comment
12657-03	ERS458627	INH	S	ahpC	C-81T	TBProfiler
3156-04	ERS458497	INH	R	ahpC	D73H	TBProfiler	Strain has additional katG mutation
4139-04	ERS457076	INH	R	ahpC	C-54T	TBProfiler	Strain has additional katG mutation
4518-03	ERS457476	INH	R	ahpC	G-74A	TBProfiler	Strain has additional katG mutation that was not reported by any of the tools and not covered by Sanger sequencing (frameshift at position 2155740)
8864-03	ERS458461	INH	R	ahpC	C-52T	TBProfiler	Strain has additional katG mutation
8868-03	ERS458043	INH	R	inhA	S94A	PhyResSE, TBProfiler
10011-03	ERS457923	INH	R	kasA	G269S	TBProfiler	Strain has additional katG mutation
10205-03	ERS457959	INH	S	kasA	G269S	TBProfiler
10206-03	ERS457317	INH	S	kasA	G269S	TBProfiler
1597-04	ERS458062	INH	S	kasA	G269S	TBProfiler
2509-04	ERS458629	INH	R	kasA	G269S	TBProfiler	Strain has additional inhA mutation
3865-03	ERS457170	INH	S	kasA	G269S	TBProfiler
4145-04	ERS457803	INH	S	kasA	G269S	TBProfiler
4523-03	ERS457695	INH	S	kasA	G269S	TBProfiler
5468-03	ERS456906	INH	S	kasA	G269S	TBProfiler
7520-04	ERS458480	INH	R	kasA	G269S	TBProfiler	Strain has additional katG mutation
8868-03	ERS458043	PZA	R	pncA	V180F	PhyResSE, TBProfiler	Mutation not detected as it occurred in a primer binding region
11096-03	ERS458701	EMB	S	embB	Q497P	TBProfiler	Mutation fell just outside of the region covered by Sanger sequencing
