# Supplementary material for: Mycobacterium tuberculosis resistance prediction and lineage classification from genome sequencing: comparison of automated analysis tools
Source: Sci Rep. 2017 Apr 20;7:46327. doi: 10.1038/srep46327 (PMC7365310; doi:10.1038/srep46327)
Supplement: Supplementary file 7 — Supplementary Dataset S6 (XLS 35 kb) [file 41598_2017_BFsrep46327_MOESM24_ESM.xls]

## Sheet: Special cases
S6. Strains with resistance mutations reported by at least one analysis tool that were phenotypically susceptible.
ID	ERR	Antibiotic	pDST	Gene	Mutation	Tools	Comment
11096-03	ERS458701	EMB	S	embB	Q497P	TBProfiler	Mutation fell just outside of the region covered by Sanger sequencing
4514-03	ERS458588	EMB	S	embB	Q497K	Sanger, PhyResSE, TBProfiler
8868-03	ERS458043	EMB	S	embB	G406A	Sanger, KvarQ, PhyResSE, TBProfiler
10205-03	ERS457959	INH	S	kasA	G269S	TBProfiler	No Sanger sequence available
10206-03	ERS457317	INH	S	kasA	G269S	TBProfiler	No Sanger sequence available
12657-03	ERS458627	INH	S	ahpC	C-81T	TBProfiler	No Sanger sequence available
1597-04	ERS458062	INH	S	kasA	G269S	TBProfiler	No Sanger sequence available
3865-03	ERS457170	INH	S	kasA	G269S	TBProfiler	No Sanger sequence available
4145-04	ERS457803	INH	S	kasA	G269S	TBProfiler	No Sanger sequence available
4523-03	ERS457695	INH	S	kasA	G269S	TBProfiler	No Sanger sequence available
5468-03	ERS456906	INH	S	kasA	G269S	TBProfiler	No Sanger sequence available
5872-03	ERS457104	INH	S	inhA	C-15T	Sanger, CASTB, KvarQ, Mykrobe Predictor TB, PhyResSE, TBProfiler
7516-04	ERS457155	INH	S	inhA	C-17T	Sanger, Mykrobe Predictor TB, PhyResSE, TBProfiler
1322-04	ERS458560	PZA	S	pncA	T87M	Sanger, CASTB, KvarQ, PhyResSE, TBProfiler
4724-03	ERS458204	PZA	S	pncA	T47A	Sanger, KvarQ, PhyResSE, TBProfiler
4730-03	ERS457325	PZA	S	pncA	T47A	Sanger, KvarQ, PhyResSE, TBProfiler
8864-03	ERS458461	PZA	S	pncA	P62S	Sanger	Heteroresistance
10011-03	ERS457923	RMP	S	rpoB	D435Y	Sanger, CASTB, KvarQ, Mykrobe Predictor TB, PhyResSE, TBProfiler
3736-04	ERS457436	RMP	S	rpoB	L430P	Sanger, CASTB, KvarQ, Mykrobe Predictor TB, PhyResSE, TBProfiler
420-04	ERS456829	RMP	S	rpoB	L452P	PhyResSE, TBProfiler, Mykrobe Predictor TB	Low-frequency variant, initially not dotected by Sanger sequencing
4518-03	ERS457476	RMP	S	rpoB	D435Y	Sanger, CASTB, KvarQ, Mykrobe Predictor TB, PhyResSE, TBProfiler
5472-03	ERS458757	RMP	S	rpoB	L452P	Sanger, KvarQ, Mykrobe Predictor TB, PhyResSE, TBProfiler
2509-04	ERS458629	SM	S	gidB	Q127STOP	Sanger, PhyResSE
Phenotypically resistant strains, for which resistance could not be accounted for genotypically
ID	ERR	Antibiotic	pDST	Gene	Mutation	Tools	Comment
420-04	ERS458627	SM	R	-	-	-	no mutation detected in rrs, rpsL or gidB
8082-03	ERS457959	INH	R	-	-	-	no mutatin detected in inhA, katG or ahpC
10348-03	ERS457317	EMB	R	-	-	-	no mutation detected in embB
